# Supplementary material for: Chlorido{6,6′-dimethyl-2,2′-[1,2-phenyl­enebis(nitrilo­methyl­idyne)]diphenolato-κ4 O,N,N′,O′}manganese(III) mono­hydrate
Source: Acta Crystallogr Sect E Struct Rep Online. 2008 Mar 12;64(Pt 4):m535–6. doi: 10.1107/S160053680800620X (PMC2960973; doi:10.1107/S160053680800620X)
Supplement: Supplementary file 1 [file e-64-0m535-sup1.cif]

##############################################################################
###                                                                        ###
###        Electronic paper (Acta Crystallographica Section E)             ###
###                                                                        ###
##############################################################################
#                                                                            #
# This CIF contains the data in a paper accepted for publication in Acta     #
# Crystallographica Section E. It conforms to the requirements of Notes      #
# for Authors for Section E, and has been peer reviewed under the auspices   #
# of the IUCr Commission on Journals.                                        #
#                                                                            #
# Full details of the Crystallographic Information File format               #
# are given in the paper "The Crystallographic Information File (CIF):       #
# a New Standard Archive File for Crystallography" by S. R. Hall, F. H.      #
# Allen and I. D. Brown [Acta Cryst. (1991), A47, 655-685].                  #
#                                                                            #
# The current version of the core CIF dictionary is obtainable from          #
# ftp://ftp.iucr.org/pub/cif_core.dic. The current version number is 2.4.    #
#                                                                            #
# Software is freely available for graphical display of the structure(s) in  #
# this CIF.  For information consult the CIF home page http://www.iucr.org/  #
# cif/home.html                                                              #
#                                                                            #
# This file may be used for bona fide research purposes within the           #
# scientific community so long as proper attribution is given to the journal # 
# article from which it was obtained.                                        #
#                                                                            #
##############################################################################
                                             
data_global
_audit_creation_method     'form.cif (version 2.0)'
_journal_data_validation_number     ?
_journal_date_recd_electronic     2008-02-29
_journal_date_accepted     2008-03-06
_journal_name_full     'Acta Crystallographica, Section E'
_journal_year     2008
_journal_volume     64
_journal_issue      4
_journal_page_first     m535
_journal_page_last     m536
_journal_paper_category     QM
_journal_coeditor_code     SJ2469
_publ_contact_author_name     'Prof. Fun Hoong Kun'
_publ_contact_author_address
;
      X-ray Crystallography Unit
      School of Physics
      Universiti Sains Malaysia
      11800 USM, Penang
      MALAYSIA
;
_publ_contact_author_email     hkfun@usm.my
_publ_contact_author_fax     '6 04 6579150'
_publ_contact_author_phone     '6 04 6577888  Ext. 3690'
_publ_section_title
;\
Chlorido{6,6'-dimethyl-2,2'-[1,2-phenylenebis(nitrilomethylidyne)]diphenolato-\
\k^4^<i>O</i>,<i>N</i>,<i>N</i>',<i>O</i>'}manganese(III) monohydrate
;
loop_
    _publ_author_name
    _publ_author_footnote
    _publ_author_address
    'Naser Eltaher Eltayeb'
;
      On study leave from: International University of Africa, Sudan.
      E-mail: nasertaha90@hotmail.com.
;
;     School of Chemical Science
      Universiti Sains Malaysia
      11800 USM, Penang
      Malaysia
;
    'Siang Guan Teoh' ?
;     School of Chemical Science
      Universiti Sains Malaysia
      11800 USM, Penang
      Malaysia
;
    'Suchada Chantrapromma'
;
      Additional correspondence author, e-mail: suchada.c@psu.ac.th.
;
;     Department of Chemistry
      Faculty of Science
      Prince of Songkla University
      Hat-Yai, Songkhla 90112
      Thailand
;
    'Hoong-Kun Fun' ?
;     X-ray Crystallography Unit
      School of Physics
      Universiti Sains Malaysia
      11800 USM, Penang
      Malaysia
;
    'Rohana Adnan' ?
;     School of Chemical Science
      Universiti Sains Malaysia
      11800 USM, Penang
      Malaysia
;
data_I
_audit_creation_method     SHELXL-97
_chemical_name_systematic
;
Chlorido{6,6'-dimethyl-2,2'-[1,2-phenylenebis(nitrilomethylidyne)]diphenolato-
\k^4^<i>O</i>,<i>N</i>,<i>N</i>',<i>O</i>'}manganese(III) monohydrate
;
_chemical_name_common
;
Chlorido{6,6'-dimethyl-2,2'-[1,2-phenylenebis(nitrilomethylidyne)]diphenolato-
\k^4^<i>O</i>,<i>N</i>,<i>N</i>',<i>O</i>'}manganese(III) monohydrate
;
_chemical_formula_moiety     'C22 H18 Cl Mn N2 O2, H2 O'
_chemical_formula_sum     'C22 H20 Cl Mn N2 O3'
_chemical_formula_iupac     '[Mn (C22 H18 N2 O2) Cl], H2 O'
_chemical_formula_weight     450.79
_chemical_melting_point     ?
_symmetry_cell_setting     Monoclinic
_symmetry_space_group_name_H-M     'C 2/c'
_symmetry_space_group_name_Hall     '-C 2yc'
loop_
    _symmetry_equiv_pos_as_xyz
    'x, y, z'
    '-x, y, -z+1/2'
    'x+1/2, y+1/2, z'
    '-x+1/2, y+1/2, -z+1/2'
    '-x, -y, -z'
    'x, -y, z-1/2'
    '-x+1/2, -y+1/2, -z'
    'x+1/2, -y+1/2, z-1/2'
_cell_length_a     27.1836(6)
_cell_length_b     6.80330(10)
_cell_length_c     21.8896(4)
_cell_angle_alpha     90.00
_cell_angle_beta     108.9760(10)
_cell_angle_gamma     90.00
_cell_volume     3828.22(12)
_cell_formula_units_Z     8
_cell_measurement_reflns_used     5586
_cell_measurement_theta_min     2.09
_cell_measurement_theta_max     30.00
_cell_measurement_temperature     100.00(10)
_exptl_crystal_description     Block
_exptl_crystal_colour     Brown
_exptl_crystal_size_max     0.42
_exptl_crystal_size_mid     0.26
_exptl_crystal_size_min     0.11
_exptl_crystal_density_diffrn     1.564
_exptl_crystal_density_meas     ?
_exptl_crystal_density_method     'not measured'
_exptl_crystal_F_000     1856
_exptl_absorpt_coefficient_mu     0.857
_exptl_absorpt_correction_type     multi-scan
_exptl_absorpt_process_details     '(SADABS; Bruker, 2005)'
_exptl_absorpt_correction_T_min     0.7143
_exptl_absorpt_correction_T_max     0.9147
_exptl_special_details
;
The low-temperature data was collected with the Oxford Cyrosystem Cobra
low-temperature attachment.
;
_diffrn_ambient_temperature     100.00(10)
_diffrn_radiation_type     MoK\a
_diffrn_radiation_wavelength     0.71073
_diffrn_radiation_source     'fine-focus sealed tube'
_diffrn_radiation_monochromator     graphite
_diffrn_measurement_device_type
;
Bruker SMART APEX2 CCD area-detector
;
_diffrn_measurement_method     \w
_diffrn_detector_area_resol_mean     8.33
_diffrn_reflns_number     24765
_diffrn_reflns_av_R_equivalents     0.0382
_diffrn_reflns_av_sigmaI/netI     0.0387
_diffrn_reflns_theta_min     2.09
_diffrn_reflns_theta_max     30.00
_diffrn_reflns_theta_full     30.00
_diffrn_measured_fraction_theta_max     0.999
_diffrn_measured_fraction_theta_full     0.999
_diffrn_reflns_limit_h_min     -38
_diffrn_reflns_limit_h_max     38
_diffrn_reflns_limit_k_min     -9
_diffrn_reflns_limit_k_max     9
_diffrn_reflns_limit_l_min     -30
_diffrn_reflns_limit_l_max     30
_diffrn_standards_number     0
_diffrn_standards_interval_count     ?
_diffrn_standards_interval_time     ?
_diffrn_standards_decay_%     ?
_refine_special_details
;
 Refinement of F^2^ against ALL reflections.  The weighted R-factor wR and
 goodness of fit S are based on F^2^, conventional R-factors R are based
 on F, with F set to zero for negative F^2^. The threshold expression of
 F^2^ > 2sigma(F^2^) is used only for calculating R-factors(gt) etc. and is
 not relevant to the choice of reflections for refinement.  R-factors based
 on F^2^ are statistically about twice as large as those based on F, and R-
 factors based on ALL data will be even larger.
;
_reflns_number_total     5586
_reflns_number_gt     4459
_reflns_threshold_expression     I>2\s(I)
_refine_ls_structure_factor_coef     Fsqd
_refine_ls_matrix_type     full
_refine_ls_R_factor_all     0.0512
_refine_ls_R_factor_gt     0.0370
_refine_ls_wR_factor_gt     0.0934
_refine_ls_wR_factor_ref     0.1003
_refine_ls_goodness_of_fit_ref     1.096
_refine_ls_restrained_S_all     1.096
_refine_ls_number_reflns     5586
_refine_ls_number_parameters     264
_refine_ls_number_restraints     0
_refine_ls_hydrogen_treatment     constr
_refine_ls_weighting_scheme     calc
_refine_ls_weighting_details
          'calc w=1/[\s^2^(Fo^2^)+(0.049P)^2^+1.3516P] where P=(Fo^2^+2Fc^2^)/3'
_atom_sites_solution_hydrogens     geom
_atom_sites_solution_primary     direct
_atom_sites_solution_secondary     difmap
_refine_ls_shift/su_max     0.000
_refine_ls_shift/su_mean     0.000
_refine_diff_density_max     0.486
_refine_diff_density_min     -0.385
_refine_ls_extinction_method     none
_refine_ls_extinction_coef     ?
loop_
    _atom_type_symbol
    _atom_type_description
    _atom_type_scat_dispersion_real
    _atom_type_scat_dispersion_imag
    _atom_type_scat_source
    'C' 'C' 0.0033 0.0016
                         'International Tables Vol C Tables 4.2.6.8 and 6.1.1.4'
    'H' 'H' 0.0000 0.0000
                         'International Tables Vol C Tables 4.2.6.8 and 6.1.1.4'
    'N' 'N' 0.0061 0.0033
                         'International Tables Vol C Tables 4.2.6.8 and 6.1.1.4'
    'O' 'O' 0.0106 0.0060
                         'International Tables Vol C Tables 4.2.6.8 and 6.1.1.4'
    'Cl' 'Cl' 0.1484 0.1585
                         'International Tables Vol C Tables 4.2.6.8 and 6.1.1.4'
    'Mn' 'Mn' 0.3368 0.7283
                         'International Tables Vol C Tables 4.2.6.8 and 6.1.1.4'
_computing_data_collection     'APEX2 (Bruker, 2005)'
_computing_cell_refinement     'APEX2 (Bruker, 2005)'
_computing_data_reduction     'SAINT (Bruker, 2005)'
_computing_structure_solution     'SHELXTL (Sheldrick, 2008)'
_computing_structure_refinement     'SHELXTL (Sheldrick, 2008)'
_computing_molecular_graphics     'SHELXTL (Sheldrick, 2008)'
_computing_publication_material
;
SHELXTL (Sheldrick, 2008) and PLATON (Spek, 2003)
;
loop_
    _atom_site_type_symbol
    _atom_site_label
    _atom_site_fract_x
    _atom_site_fract_y
    _atom_site_fract_z
    _atom_site_U_iso_or_equiv
    _atom_site_adp_type
    _atom_site_calc_flag
    _atom_site_refinement_flags
    _atom_site_occupancy
    _atom_site_disorder_assembly
    _atom_site_disorder_group
    Mn Mn1 0.132825(10) 0.85182(4) 0.049972(11) 0.01683(8) Uani d . 1 . .
    Cl Cl1 0.174472(18) 0.53896(6) 0.07957(2) 0.02546(11) Uani d . 1 . .
    O O1 0.17748(5) 1.01562(18) 0.11197(5) 0.0196(3) Uani d . 1 . .
    O O2 0.08842(5) 0.8545(2) 0.09903(6) 0.0257(3) Uani d . 1 . .
    N N1 0.16961(6) 0.9072(2) -0.01268(6) 0.0174(3) Uani d . 1 . .
    N N2 0.07481(6) 0.7877(2) -0.03041(6) 0.0169(3) Uani d . 1 . .
    C C1 0.22593(6) 1.0630(2) 0.11779(8) 0.0177(3) Uani d . 1 . .
    C C2 0.25769(7) 1.1380(2) 0.17830(8) 0.0185(3) Uani d . 1 . .
    C C3 0.30824(7) 1.1903(3) 0.18499(8) 0.0216(4) Uani d . 1 . .
    H H3A 0.3294 1.2374 0.2247 0.026 Uiso calc R 1 . .
    C C4 0.32889(7) 1.1756(3) 0.13454(9) 0.0226(4) Uani d . 1 . .
    H H4A 0.3630 1.2136 0.1408 0.027 Uiso calc R 1 . .
    C C5 0.29856(7) 1.1049(3) 0.07576(8) 0.0207(3) Uani d . 1 . .
    H H5A 0.3121 1.0960 0.0419 0.025 Uiso calc R 1 . .
    C C6 0.24664(7) 1.0451(2) 0.06635(8) 0.0181(3) Uani d . 1 . .
    C C7 0.21695(7) 0.9778(2) 0.00333(8) 0.0178(3) Uani d . 1 . .
    H H7A 0.2324 0.9846 -0.0288 0.021 Uiso calc R 1 . .
    C C8 0.14187(7) 0.8456(2) -0.07694(8) 0.0175(3) Uani d . 1 . .
    C C9 0.16154(7) 0.8447(2) -0.12824(8) 0.0207(3) Uani d . 1 . .
    H H9A 0.1953 0.8873 -0.1223 0.025 Uiso calc R 1 . .
    C C10 0.13042(8) 0.7801(3) -0.18802(8) 0.0237(4) Uani d . 1 . .
    H H10A 0.1434 0.7798 -0.2225 0.028 Uiso calc R 1 . .
    C C11 0.08000(8) 0.7153(3) -0.19751(8) 0.0240(4) Uani d . 1 . .
    H H11A 0.0596 0.6715 -0.2381 0.029 Uiso calc R 1 . .
    C C12 0.05992(7) 0.7154(3) -0.14702(8) 0.0219(4) Uani d . 1 . .
    H H12A 0.0262 0.6722 -0.1535 0.026 Uiso calc R 1 . .
    C C13 0.09089(7) 0.7810(2) -0.08629(7) 0.0178(3) Uani d . 1 . .
    C C14 0.02675(7) 0.7584(2) -0.03375(7) 0.0175(3) Uani d . 1 . .
    H H14A 0.0030 0.7334 -0.0744 0.021 Uiso calc R 1 . .
    C C15 0.00722(6) 0.7612(2) 0.01947(7) 0.0165(3) Uani d . 1 . .
    C C16 -0.04602(7) 0.7183(2) 0.00705(8) 0.0194(3) Uani d . 1 . .
    H H16A -0.0668 0.6882 -0.0348 0.023 Uiso calc R 1 . .
    C C17 -0.06737(7) 0.7204(3) 0.05540(8) 0.0209(3) Uani d . 1 . .
    H H17A -0.1025 0.6931 0.0466 0.025 Uiso calc R 1 . .
    C C18 -0.03579(7) 0.7639(3) 0.11849(8) 0.0228(4) Uani d . 1 . .
    H H18A -0.0505 0.7646 0.1514 0.027 Uiso calc R 1 . .
    C C19 0.01650(7) 0.8058(3) 0.13328(8) 0.0226(4) Uani d . 1 . .
    C C20 0.03867(7) 0.8075(2) 0.08341(8) 0.0181(3) Uani d . 1 . .
    C C21 0.23506(7) 1.1618(3) 0.23208(8) 0.0228(4) Uani d . 1 . .
    H H21A 0.2627 1.1804 0.2722 0.034 Uiso calc R 1 . .
    H H21B 0.2156 1.0462 0.2348 0.034 Uiso calc R 1 . .
    H H21C 0.2124 1.2741 0.2236 0.034 Uiso calc R 1 . .
    C C22 0.05095(8) 0.8465(4) 0.20117(9) 0.0432(6) Uani d . 1 . .
    H H22A 0.0299 0.8682 0.2282 0.065 Uiso calc R 1 . .
    H H22B 0.0716 0.9612 0.2016 0.065 Uiso calc R 1 . .
    H H22C 0.0734 0.7359 0.2171 0.065 Uiso calc R 1 . .
    O O1W 0.10173(6) 0.3038(2) 0.15433(6) 0.0365(4) Uani d . 1 . .
    H H1W1 0.1210 0.3909 0.1437 0.055 Uiso d R 1 . .
    H H2W1 0.1124 0.1985 0.1426 0.055 Uiso d R 1 . .
loop_
    _atom_site_aniso_label
    _atom_site_aniso_U_11
    _atom_site_aniso_U_22
    _atom_site_aniso_U_33
    _atom_site_aniso_U_12
    _atom_site_aniso_U_13
    _atom_site_aniso_U_23
    Mn1 0.01223(13) 0.02391(14) 0.01463(12) -0.00348(10) 0.00478(9) -0.00113(9)
    Cl1 0.0266(2) 0.0250(2) 0.0228(2) 0.00082(18) 0.00529(17) 0.00321(15)
    O1 0.0134(6) 0.0263(6) 0.0202(5) -0.0048(5) 0.0070(5) -0.0047(5)
    O2 0.0138(6) 0.0470(8) 0.0169(5) -0.0103(6) 0.0060(5) -0.0055(5)
    N1 0.0156(7) 0.0198(6) 0.0170(6) -0.0003(6) 0.0056(5) -0.0001(5)
    N2 0.0163(7) 0.0194(6) 0.0147(6) -0.0012(6) 0.0049(5) 0.0005(5)
    C1 0.0132(8) 0.0184(8) 0.0218(7) -0.0005(6) 0.0061(6) 0.0010(6)
    C2 0.0143(8) 0.0195(8) 0.0215(7) -0.0001(6) 0.0053(6) -0.0002(6)
    C3 0.0133(8) 0.0227(8) 0.0264(8) -0.0020(7) 0.0030(7) -0.0015(6)
    C4 0.0122(8) 0.0242(9) 0.0314(9) -0.0012(7) 0.0072(7) 0.0019(7)
    C5 0.0164(8) 0.0219(8) 0.0267(8) 0.0008(7) 0.0108(7) 0.0035(6)
    C6 0.0134(8) 0.0191(8) 0.0221(7) 0.0003(6) 0.0063(6) 0.0022(6)
    C7 0.0154(8) 0.0191(8) 0.0207(7) 0.0009(6) 0.0082(6) 0.0017(6)
    C8 0.0191(8) 0.0174(7) 0.0162(7) 0.0012(6) 0.0060(6) 0.0011(6)
    C9 0.0222(9) 0.0201(8) 0.0218(8) 0.0017(7) 0.0100(7) 0.0031(6)
    C10 0.0291(10) 0.0254(8) 0.0192(7) 0.0043(8) 0.0113(7) 0.0020(6)
    C11 0.0276(10) 0.0270(9) 0.0158(7) 0.0013(8) 0.0047(7) -0.0002(6)
    C12 0.0213(9) 0.0254(8) 0.0181(7) -0.0004(7) 0.0054(7) 0.0002(6)
    C13 0.0192(8) 0.0197(8) 0.0152(7) 0.0012(7) 0.0065(6) 0.0011(6)
    C14 0.0158(8) 0.0187(8) 0.0159(7) -0.0013(6) 0.0024(6) -0.0010(6)
    C15 0.0138(8) 0.0174(7) 0.0178(7) -0.0004(6) 0.0044(6) -0.0006(6)
    C16 0.0161(8) 0.0209(8) 0.0195(7) -0.0023(7) 0.0032(6) -0.0016(6)
    C17 0.0123(8) 0.0248(8) 0.0256(8) -0.0037(7) 0.0060(6) -0.0015(7)
    C18 0.0153(9) 0.0325(9) 0.0221(8) -0.0043(7) 0.0081(7) -0.0007(7)
    C19 0.0151(8) 0.0346(9) 0.0184(7) -0.0055(7) 0.0061(6) -0.0022(7)
    C20 0.0131(8) 0.0236(8) 0.0177(7) -0.0040(6) 0.0051(6) -0.0011(6)
    C21 0.0173(9) 0.0272(9) 0.0232(8) -0.0018(7) 0.0056(7) -0.0018(7)
    C22 0.0216(10) 0.0924(19) 0.0182(8) -0.0194(11) 0.0100(8) -0.0081(10)
    O1W 0.0398(9) 0.0460(8) 0.0237(6) 0.0046(7) 0.0105(6) 0.0020(6)
_geom_special_details
;
 All esds (except the esd in the dihedral angle between two l.s. planes)
 are estimated using the full covariance matrix.  The cell esds are taken
 into account individually in the estimation of esds in distances, angles
 and torsion angles; correlations between esds in cell parameters are only
 used when they are defined by crystal symmetry.  An approximate (isotropic)
 treatment of cell esds is used for estimating esds involving l.s. planes.
;
loop_
    _geom_bond_atom_site_label_1
    _geom_bond_atom_site_label_2
    _geom_bond_site_symmetry_2
    _geom_bond_distance
    _geom_bond_publ_flag
    Mn1 O2 . 1.8585(13) ?
    Mn1 O1 . 1.8671(11) ?
    Mn1 N1 . 1.9786(14) ?
    Mn1 N2 . 1.9921(13) ?
    Mn1 Cl1 . 2.3989(5) ?
    O1 C1 . 1.321(2) ?
    O2 C20 . 1.322(2) ?
    N1 C7 . 1.310(2) ?
    N1 C8 . 1.426(2) ?
    N2 C14 . 1.300(2) ?
    N2 C13 . 1.427(2) ?
    C1 C6 . 1.418(2) ?
    C1 C2 . 1.420(2) ?
    C2 C3 . 1.380(2) ?
    C2 C21 . 1.504(2) ?
    C3 C4 . 1.396(3) ?
    C3 H3A . 0.9300 ?
    C4 C5 . 1.370(2) ?
    C4 H4A . 0.9300 ?
    C5 C6 . 1.418(2) ?
    C5 H5A . 0.9300 ?
    C6 C7 . 1.428(2) ?
    C7 H7A . 0.9300 ?
    C8 C9 . 1.392(2) ?
    C8 C13 . 1.404(2) ?
    C9 C10 . 1.379(2) ?
    C9 H9A . 0.9300 ?
    C10 C11 . 1.389(3) ?
    C10 H10A . 0.9300 ?
    C11 C12 . 1.383(3) ?
    C11 H11A . 0.9300 ?
    C12 C13 . 1.396(2) ?
    C12 H12A . 0.9300 ?
    C14 C15 . 1.429(2) ?
    C14 H14A . 0.9300 ?
    C15 C16 . 1.413(2) ?
    C15 C20 . 1.418(2) ?
    C16 C17 . 1.363(2) ?
    C16 H16A . 0.9300 ?
    C17 C18 . 1.400(2) ?
    C17 H17A . 0.9300 ?
    C18 C19 . 1.381(2) ?
    C18 H18A . 0.9300 ?
    C19 C20 . 1.408(2) ?
    C19 C22 . 1.502(2) ?
    C21 H21A . 0.9600 ?
    C21 H21B . 0.9600 ?
    C21 H21C . 0.9600 ?
    C22 H22A . 0.9600 ?
    C22 H22B . 0.9600 ?
    C22 H22C . 0.9600 ?
    O1W H1W1 . 0.8718 ?
    O1W H2W1 . 0.8438 ?
loop_
    _geom_angle_atom_site_label_1
    _geom_angle_atom_site_label_2
    _geom_angle_atom_site_label_3
    _geom_angle_site_symmetry_1
    _geom_angle_site_symmetry_3
    _geom_angle
    _geom_angle_publ_flag
    O2 Mn1 O1 . . 88.00(5) ?
    O2 Mn1 N1 . . 165.54(6) ?
    O1 Mn1 N1 . . 91.97(5) ?
    O2 Mn1 N2 . . 92.07(6) ?
    O1 Mn1 N2 . . 156.00(6) ?
    N1 Mn1 N2 . . 82.12(6) ?
    O2 Mn1 Cl1 . . 101.00(4) ?
    O1 Mn1 Cl1 . . 101.25(4) ?
    N1 Mn1 Cl1 . . 93.19(4) ?
    N2 Mn1 Cl1 . . 102.29(4) ?
    C1 O1 Mn1 . . 127.44(11) ?
    C20 O2 Mn1 . . 130.55(11) ?
    C7 N1 C8 . . 122.01(15) ?
    C7 N1 Mn1 . . 123.94(11) ?
    C8 N1 Mn1 . . 113.79(11) ?
    C14 N2 C13 . . 121.95(13) ?
    C14 N2 Mn1 . . 125.15(11) ?
    C13 N2 Mn1 . . 112.88(11) ?
    O1 C1 C6 . . 122.88(14) ?
    O1 C1 C2 . . 117.53(15) ?
    C6 C1 C2 . . 119.58(15) ?
    C3 C2 C1 . . 118.29(16) ?
    C3 C2 C21 . . 122.38(15) ?
    C1 C2 C21 . . 119.32(15) ?
    C2 C3 C4 . . 122.69(16) ?
    C2 C3 H3A . . 118.7 ?
    C4 C3 H3A . . 118.7 ?
    C5 C4 C3 . . 119.62(17) ?
    C5 C4 H4A . . 120.2 ?
    C3 C4 H4A . . 120.2 ?
    C4 C5 C6 . . 120.24(16) ?
    C4 C5 H5A . . 119.9 ?
    C6 C5 H5A . . 119.9 ?
    C5 C6 C1 . . 119.56(15) ?
    C5 C6 C7 . . 117.09(15) ?
    C1 C6 C7 . . 123.28(15) ?
    N1 C7 C6 . . 124.99(15) ?
    N1 C7 H7A . . 117.5 ?
    C6 C7 H7A . . 117.5 ?
    C9 C8 C13 . . 120.07(15) ?
    C9 C8 N1 . . 125.34(16) ?
    C13 C8 N1 . . 114.59(14) ?
    C10 C9 C8 . . 119.27(17) ?
    C10 C9 H9A . . 120.4 ?
    C8 C9 H9A . . 120.4 ?
    C9 C10 C11 . . 120.92(17) ?
    C9 C10 H10A . . 119.5 ?
    C11 C10 H10A . . 119.5 ?
    C12 C11 C10 . . 120.46(16) ?
    C12 C11 H11A . . 119.8 ?
    C10 C11 H11A . . 119.8 ?
    C11 C12 C13 . . 119.28(17) ?
    C11 C12 H12A . . 120.4 ?
    C13 C12 H12A . . 120.4 ?
    C12 C13 C8 . . 120.00(16) ?
    C12 C13 N2 . . 124.66(16) ?
    C8 C13 N2 . . 115.34(14) ?
    N2 C14 C15 . . 125.81(14) ?
    N2 C14 H14A . . 117.1 ?
    C15 C14 H14A . . 117.1 ?
    C16 C15 C20 . . 119.12(15) ?
    C16 C15 C14 . . 117.97(14) ?
    C20 C15 C14 . . 122.91(15) ?
    C17 C16 C15 . . 121.10(15) ?
    C17 C16 H16A . . 119.4 ?
    C15 C16 H16A . . 119.4 ?
    C16 C17 C18 . . 119.26(16) ?
    C16 C17 H17A . . 120.4 ?
    C18 C17 H17A . . 120.4 ?
    C19 C18 C17 . . 121.95(17) ?
    C19 C18 H18A . . 119.0 ?
    C17 C18 H18A . . 119.0 ?
    C18 C19 C20 . . 119.16(15) ?
    C18 C19 C22 . . 122.21(17) ?
    C20 C19 C22 . . 118.63(16) ?
    O2 C20 C19 . . 117.46(14) ?
    O2 C20 C15 . . 123.15(15) ?
    C19 C20 C15 . . 119.39(15) ?
    C2 C21 H21A . . 109.5 ?
    C2 C21 H21B . . 109.5 ?
    H21A C21 H21B . . 109.5 ?
    C2 C21 H21C . . 109.5 ?
    H21A C21 H21C . . 109.5 ?
    H21B C21 H21C . . 109.5 ?
    C19 C22 H22A . . 109.5 ?
    C19 C22 H22B . . 109.5 ?
    H22A C22 H22B . . 109.5 ?
    C19 C22 H22C . . 109.5 ?
    H22A C22 H22C . . 109.5 ?
    H22B C22 H22C . . 109.5 ?
    H1W1 O1W H2W1 . . 101.5 ?
loop_
    _geom_torsion_atom_site_label_1
    _geom_torsion_atom_site_label_2
    _geom_torsion_atom_site_label_3
    _geom_torsion_atom_site_label_4
    _geom_torsion_site_symmetry_1
    _geom_torsion_site_symmetry_2
    _geom_torsion_site_symmetry_3
    _geom_torsion_site_symmetry_4
    _geom_torsion
    _geom_torsion_publ_flag
    O2 Mn1 O1 C1 . . . . 168.47(14) ?
    N1 Mn1 O1 C1 . . . . -26.00(14) ?
    N2 Mn1 O1 C1 . . . . -100.93(18) ?
    Cl1 Mn1 O1 C1 . . . . 67.65(13) ?
    O1 Mn1 O2 C20 . . . . 162.44(16) ?
    N1 Mn1 O2 C20 . . . . 72.3(3) ?
    N2 Mn1 O2 C20 . . . . 6.45(16) ?
    Cl1 Mn1 O2 C20 . . . . -96.49(15) ?
    O2 Mn1 N1 C7 . . . . 109.0(2) ?
    O1 Mn1 N1 C7 . . . . 19.33(14) ?
    N2 Mn1 N1 C7 . . . . 175.97(14) ?
    Cl1 Mn1 N1 C7 . . . . -82.06(13) ?
    O2 Mn1 N1 C8 . . . . -76.8(2) ?
    O1 Mn1 N1 C8 . . . . -166.43(11) ?
    N2 Mn1 N1 C8 . . . . -9.80(11) ?
    Cl1 Mn1 N1 C8 . . . . 92.18(11) ?
    O2 Mn1 N2 C14 . . . . -2.08(14) ?
    O1 Mn1 N2 C14 . . . . -91.82(19) ?
    N1 Mn1 N2 C14 . . . . -168.78(14) ?
    Cl1 Mn1 N2 C14 . . . . 99.64(13) ?
    O2 Mn1 N2 C13 . . . . 176.49(11) ?
    O1 Mn1 N2 C13 . . . . 86.76(17) ?
    N1 Mn1 N2 C13 . . . . 9.79(11) ?
    Cl1 Mn1 N2 C13 . . . . -81.78(11) ?
    Mn1 O1 C1 C6 . . . . 20.1(2) ?
    Mn1 O1 C1 C2 . . . . -161.02(11) ?
    O1 C1 C2 C3 . . . . -179.27(15) ?
    C6 C1 C2 C3 . . . . -0.3(2) ?
    O1 C1 C2 C21 . . . . -0.6(2) ?
    C6 C1 C2 C21 . . . . 178.32(15) ?
    C1 C2 C3 C4 . . . . 1.1(3) ?
    C21 C2 C3 C4 . . . . -177.49(16) ?
    C2 C3 C4 C5 . . . . -0.6(3) ?
    C3 C4 C5 C6 . . . . -0.6(3) ?
    C4 C5 C6 C1 . . . . 1.4(2) ?
    C4 C5 C6 C7 . . . . 178.40(15) ?
    O1 C1 C6 C5 . . . . 178.01(15) ?
    C2 C1 C6 C5 . . . . -0.9(2) ?
    O1 C1 C6 C7 . . . . 1.2(3) ?
    C2 C1 C6 C7 . . . . -177.73(15) ?
    C8 N1 C7 C6 . . . . 178.93(15) ?
    Mn1 N1 C7 C6 . . . . -7.3(2) ?
    C5 C6 C7 N1 . . . . 175.99(16) ?
    C1 C6 C7 N1 . . . . -7.1(3) ?
    C7 N1 C8 C9 . . . . 2.8(3) ?
    Mn1 N1 C8 C9 . . . . -171.59(13) ?
    C7 N1 C8 C13 . . . . -177.59(15) ?
    Mn1 N1 C8 C13 . . . . 8.05(18) ?
    C13 C8 C9 C10 . . . . 0.0(2) ?
    N1 C8 C9 C10 . . . . 179.64(16) ?
    C8 C9 C10 C11 . . . . -0.3(3) ?
    C9 C10 C11 C12 . . . . 0.3(3) ?
    C10 C11 C12 C13 . . . . -0.1(3) ?
    C11 C12 C13 C8 . . . . -0.1(2) ?
    C11 C12 C13 N2 . . . . -179.76(15) ?
    C9 C8 C13 C12 . . . . 0.2(2) ?
    N1 C8 C13 C12 . . . . -179.47(15) ?
    C9 C8 C13 N2 . . . . 179.84(14) ?
    N1 C8 C13 N2 . . . . 0.2(2) ?
    C14 N2 C13 C12 . . . . -10.0(3) ?
    Mn1 N2 C13 C12 . . . . 171.41(13) ?
    C14 N2 C13 C8 . . . . 170.41(15) ?
    Mn1 N2 C13 C8 . . . . -8.22(18) ?
    C13 N2 C14 C15 . . . . 179.65(15) ?
    Mn1 N2 C14 C15 . . . . -1.9(2) ?
    N2 C14 C15 C16 . . . . -177.54(16) ?
    N2 C14 C15 C20 . . . . 3.3(3) ?
    C20 C15 C16 C17 . . . . -0.2(2) ?
    C14 C15 C16 C17 . . . . -179.31(15) ?
    C15 C16 C17 C18 . . . . -0.6(3) ?
    C16 C17 C18 C19 . . . . 0.3(3) ?
    C17 C18 C19 C20 . . . . 0.8(3) ?
    C17 C18 C19 C22 . . . . -178.0(2) ?
    Mn1 O2 C20 C19 . . . . 173.81(12) ?
    Mn1 O2 C20 C15 . . . . -6.8(3) ?
    C18 C19 C20 O2 . . . . 177.84(17) ?
    C22 C19 C20 O2 . . . . -3.2(3) ?
    C18 C19 C20 C15 . . . . -1.6(3) ?
    C22 C19 C20 C15 . . . . 177.32(18) ?
    C16 C15 C20 O2 . . . . -178.13(16) ?
    C14 C15 C20 O2 . . . . 1.0(3) ?
    C16 C15 C20 C19 . . . . 1.3(2) ?
    C14 C15 C20 C19 . . . . -179.62(16) ?
loop_
    _geom_hbond_atom_site_label_D
    _geom_hbond_atom_site_label_H
    _geom_hbond_atom_site_label_A
    _geom_hbond_site_symmetry_A
    _geom_hbond_distance_DH
    _geom_hbond_distance_HA
    _geom_hbond_distance_DA
    _geom_hbond_angle_DHA
    _geom_hbond_publ_flag
    O1W H1W1 Cl1 1_555 0.87 2.5348 3.3544(16) 157 y
    O1W H2W1 O1 1_545 0.84 2.4287 3.191(2) 151 y
    O1W H2W1 O2 1_545 0.84 2.5313 3.2642(19) 146 y
    C16 H16A O1W 5_565 0.93 2.4768 3.364(2) 160 y
    C7 H7A Cg1 7_575 0.93 3.3918 3.9811(17) 123 y
