# Supplementary material for: Chlorido{6,6′-dimethyl-2,2′-[1,2-phenyl­enebis(nitrilo­methyl­idyne)]diphenolato-κ4 O,N,N′,O′}manganese(III) mono­hydrate
Source: Acta Crystallogr Sect E Struct Rep Online. 2008 Mar 12;64(Pt 4):m535–6. doi: 10.1107/S160053680800620X (PMC2960973; doi:10.1107/S160053680800620X)
Supplement: Supplementary file 2 [file e-64-0m535-Isup2.hkl]

# 
# h,k,l, Fc-squared, Fo-squared, sigma(Fo-squared) and status flag 
# 
data_I
_shelx_title ' taher60m in C2/c (100K)' 
_shelx_refln_list_code          4 
_shelx_F_calc_maximum      570.58 
_exptl_crystal_F_000      1856.00 
_reflns_d_resolution_high  0.7107 
 
loop_ 
 _symmetry_equiv_pos_as_xyz 
 'x, y, z' 
 '-x, y, -z+1/2' 
 'x+1/2, y+1/2, z' 
 '-x+1/2, y+1/2, -z+1/2' 
 '-x, -y, -z' 
 'x, -y, z-1/2' 
 '-x+1/2, -y+1/2, -z' 
 'x+1/2, -y+1/2, z-1/2' 
 
_cell_length_a    27.1836 
_cell_length_b     6.8033 
_cell_length_c    21.8896 
_cell_angle_alpha  90.000 
_cell_angle_beta  108.976 
_cell_angle_gamma  90.000 
 
_shelx_F_squared_multiplier     1.000 
 
loop_ 
 _refln_index_h 
 _refln_index_k 
 _refln_index_l 
 _refln_F_squared_calc 
 _refln_F_squared_meas 
 _refln_F_squared_sigma 
 _refln_observed_status 
   4   0   0    16628.96    17787.34    313.97 o 
   6   0   0     3025.31     3187.31     76.46 o 
   8   0   0     5290.45     6204.07    123.26 o 
  10   0   0    17388.44    19304.57    363.45 o 
  12   0   0     3867.50     4919.66    131.94 o 
  14   0   0     1592.42     1646.45     75.38 o 
  16   0   0     6377.24     6076.86    167.95 o 
  18   0   0     4358.16     4669.14    190.41 o 
  20   0   0    16298.96    16176.88    430.43 o 
  22   0   0    18074.50    17828.89    476.10 o 
  24   0   0     6279.36     6391.17    349.46 o 
  26   0   0    15741.55    16284.68    670.33 o 
  28   0   0      241.25      357.87    114.36 o 
  30   0   0     5999.71     5659.63    364.26 o 
  32   0   0     1215.62     1502.78    223.67 o 
  34   0   0     1179.68     1054.15    143.89 o 
  36   0   0      201.35      266.24    100.35 o 
   1   1   0    22738.09    22116.41    204.77 o 
   3   1   0     4629.12     4682.38     64.56 o 
   5   1   0     2084.45     2261.50     49.88 o 
   7   1   0     3044.36     3405.66     63.10 o 
   9   1   0     9469.63     9052.28    136.22 o 
  11   1   0    29654.45    30007.67    479.82 o 
  13   1   0     4739.19     5109.15    122.18 o 
  15   1   0     1676.85     1352.40     57.21 o 
  17   1   0     1380.17     1300.76     56.95 o 
  19   1   0     3706.66     4072.26    112.79 o 
  21   1   0      487.54      464.92     58.40 o 
  23   1   0     3968.30     3785.06    179.28 o 
  25   1   0      352.29      286.55     83.35 o 
  27   1   0      355.53      458.76    110.15 o 
  29   1   0      231.41      306.54     75.68 o 
  31   1   0     1060.20     1056.25    215.28 o 
  33   1   0      401.05      356.41     81.57 o 
  35   1   0      728.82      506.88    113.38 o 
   0   2   0   127770.95   134895.55   1681.80 o 
   2   2   0   170149.05   178380.61   1578.91 o 
   4   2   0     4327.28     4224.77     94.75 o 
   6   2   0    17071.42    16861.56    188.34 o 
   8   2   0     3587.75     3318.59     61.61 o 
  10   2   0     1194.15     1241.55     44.45 o 
  12   2   0     6054.33     6139.56    111.18 o 
  14   2   0     8621.31     8649.16    147.83 o 
  16   2   0        0.48       15.31     18.17 o 
  18   2   0     9719.70    10022.50    191.11 o 
  20   2   0     1923.53     1938.04     85.32 o 
  22   2   0       14.54       31.68     29.40 o 
  24   2   0       77.61       87.34     35.30 o 
  26   2   0     1147.76     1114.99     81.23 o 
  28   2   0     1581.11     1497.91    113.94 o 
  30   2   0     2194.14     2354.45    182.58 o 
  32   2   0      132.35       43.54     93.17 o 
  34   2   0     1183.46     1452.49    180.62 o 
   1   3   0    22602.11    22586.14    191.10 o 
   3   3   0     5910.86     5237.83     62.42 o 
   5   3   0     7647.47     8378.08    104.49 o 
   7   3   0    42855.86    42715.25    428.23 o 
   9   3   0       56.55       65.77     12.22 o 
  11   3   0     9611.52     9571.18    111.48 o 
  13   3   0      407.12      511.11     28.07 o 
  15   3   0     3261.13     3166.27     76.02 o 
  17   3   0     1485.85     1778.28     69.27 o 
  19   3   0     9617.81     9757.97    209.95 o 
  21   3   0      416.62      505.26     64.59 o 
  23   3   0     9509.47     9432.63    261.62 o 
  25   3   0      250.15      258.52     74.31 o 
  27   3   0     3845.72     3937.51    216.31 o 
  29   3   0      635.69      631.58    110.43 o 
  31   3   0      585.23      752.38    130.40 o 
  33   3   0     1700.44     1546.97    175.99 o 
   0   4   0      871.18     1115.98     40.45 o 
   2   4   0     7991.82     9177.11     93.12 o 
   4   4   0    11881.25    12375.36    121.68 o 
   6   4   0       14.31       13.70     12.66 o 
   8   4   0    16306.27    16107.72    189.01 o 
  10   4   0     2650.19     2585.74     58.84 o 
  12   4   0     4680.59     4364.05    112.01 o 
  14   4   0     3294.14     3352.61     81.52 o 
  16   4   0      906.63     1030.43     92.01 o 
  18   4   0     3858.14     3775.33    151.56 o 
  20   4   0      664.61      685.74     99.28 o 
  22   4   0      634.75      709.72    139.08 o 
  24   4   0      395.63      537.27     99.16 o 
  26   4   0      653.61      557.12    123.44 o 
  28   4   0     3209.91     3055.50    541.68 o 
  30   4   0     1949.22     2025.55    187.99 o 
  32   4   0      302.97      364.25    111.62 o 
   1   5   0       14.03        5.02     10.93 o 
   3   5   0     1037.82     1133.51     34.56 o 
   5   5   0      670.44      643.02     35.80 o 
   7   5   0      150.32      108.85     20.88 o 
   9   5   0     2849.03     2870.17     75.53 o 
  11   5   0      783.40      702.60     50.22 o 
  13   5   0        8.48      -12.73     24.14 o 
  15   5   0      123.08      130.62     35.17 o 
  17   5   0     2222.76     2102.05     89.45 o 
  19   5   0      300.93      519.71     94.40 o 
  21   5   0      128.36      165.25     90.48 o 
  23   5   0       25.27       13.11     63.58 o 
  25   5   0       91.63       30.06     68.50 o 
  27   5   0       38.05       72.68     73.73 o 
  29   5   0        7.48      -10.31     75.91 o 
   0   6   0     4998.66     4751.33    131.95 o 
   2   6   0     2821.46     2860.13     68.80 o 
   4   6   0     5484.58     5548.27    113.63 o 
   6   6   0      538.99      496.48     65.81 o 
   8   6   0     1766.31     1889.95     65.63 o 
  10   6   0     1353.21     1386.15     73.11 o 
  12   6   0      246.52      187.19     51.65 o 
  14   6   0       87.94       50.87     37.04 o 
  16   6   0      639.05      748.42     85.83 o 
  18   6   0      648.36      672.55     67.08 o 
  20   6   0      145.27      122.82     57.80 o 
  22   6   0     2115.35     1911.57    194.51 o 
  24   6   0        1.35      -12.36     70.64 o 
  26   6   0     1669.21     1743.80    198.11 o 
  28   6   0        0.15       31.36     86.43 o 
   1   7   0     2216.45     2146.24     63.61 o 
   3   7   0     4422.28     4775.31    109.05 o 
   5   7   0      968.59     1058.23     76.31 o 
   7   7   0      640.09      631.64     68.19 o 
   9   7   0      348.99      327.72     59.43 o 
  11   7   0     1395.59     1444.02     95.99 o 
  13   7   0      114.29      139.16     65.98 o 
  15   7   0     3131.52     3421.81    127.79 o 
  17   7   0       23.52       46.81     45.41 o 
  19   7   0      356.89      325.50     72.96 o 
  21   7   0      253.10      327.97     76.09 o 
  23   7   0      903.82      807.67    229.05 o 
   0   8   0        1.32      -25.23     57.18 o 
   2   8   0      212.70      159.13     46.07 o 
   4   8   0       46.70       46.47     44.99 o 
   6   8   0       32.85      -19.21     47.62 o 
   8   8   0      824.13      783.58     80.93 o 
  10   8   0        0.29      114.99     73.70 o 
  12   8   0      439.46      461.48     94.00 o 
  14   8   0      386.02      345.07    101.74 o 
  16   8   0       84.71       41.69     73.05 o 
  18   8   0      378.28      415.89    101.68 o 
   1   9   0       19.14       25.56     74.00 o 
   3   9   0        2.31       12.78     76.69 o 
   5   9   0      255.88      382.08    103.93 o 
   7   9   0       50.37      100.57     91.49 o 
   9   9   0      153.10      135.61     78.89 o 
  11   9   0     2733.16     3081.86    191.61 o 
 -35   1   1      172.55      152.41     89.38 o 
 -33   1   1      520.77      302.24     92.12 o 
 -31   1   1      429.60      438.43     67.29 o 
 -29   1   1     1984.18     1997.12    109.56 o 
 -27   1   1       43.97       55.36     36.89 o 
 -25   1   1     5797.34     5566.72    226.24 o 
 -23   1   1        0.00       35.85     33.73 o 
 -21   1   1    12242.56    12746.27    396.20 o 
 -19   1   1     1374.47     1404.27     66.51 o 
 -17   1   1    14101.50    15178.87    267.12 o 
 -15   1   1     7422.30    10073.00    167.79 o 
 -13   1   1     1714.52     2987.90     80.27 o 
 -11   1   1      133.67      122.92     18.94 o 
  -9   1   1    36913.73    36970.89    503.19 o 
  -7   1   1     1409.41     1627.15     39.01 o 
  -5   1   1    81070.09    85106.70   1093.85 o 
  -3   1   1    37742.75    39321.46    515.61 o 
  -1   1   1    15174.20    15767.84    190.64 o 
   1   1   1    28020.86    27970.81    256.69 o 
   3   1   1    81899.70    85431.86    804.16 o 
   5   1   1       59.48       49.10     13.79 o 
   7   1   1      893.61      816.85     36.80 o 
   9   1   1     3127.67     3272.74     75.87 o 
  11   1   1       25.79        0.82     12.43 o 
  13   1   1    10753.47    11178.18    178.78 o 
  15   1   1    13407.23    15068.37    232.38 o 
  17   1   1    13250.45    13734.44    223.56 o 
  19   1   1      283.22      385.08     53.08 o 
  21   1   1     6100.06     6286.99    163.47 o 
  23   1   1     2634.48     2643.34    106.62 o 
  25   1   1     6827.20     6433.59    179.68 o 
  27   1   1     1110.34     1201.28     86.94 o 
  29   1   1      530.27      502.23     77.89 o 
  31   1   1      171.76      171.91     63.38 o 
  33   1   1        4.44       42.28     61.28 o 
  35   1   1     1156.50     1428.53    166.12 o 
 -34   2   1       61.36       41.62     79.80 o 
 -32   2   1     2375.14     2466.07    215.26 o 
 -30   2   1      112.95       85.23     68.67 o 
 -28   2   1     2791.00     2769.99    121.89 o 
 -26   2   1     4825.62     4961.59    159.42 o 
 -24   2   1     2060.51     2066.80     96.27 o 
 -22   2   1     3204.15     3317.63    112.55 o 
 -20   2   1     6534.60     6117.90    153.35 o 
 -18   2   1     1301.40     1244.01     55.45 o 
 -16   2   1    14022.45    14568.14    223.28 o 
 -14   2   1    10015.35    10326.20    165.94 o 
 -12   2   1      726.00      939.90     39.29 o 
 -10   2   1     3743.85     2894.03     63.36 o 
  -8   2   1     1292.03     1497.57     37.74 o 
  -6   2   1     3103.99     2748.41     82.75 o 
  -4   2   1     6098.80     6420.60     90.75 o 
  -2   2   1     7923.25     7812.19     83.21 o 
   0   2   1     2662.93     3175.90     42.41 o 
   2   2   1   325559.72   327457.34   2753.56 o 
   4   2   1     4316.03     4132.68     63.17 o 
   6   2   1    26187.70    25876.49    262.47 o 
   8   2   1     4170.57     3868.95     63.11 o 
  10   2   1    11416.45    11115.93    168.28 o 
  12   2   1    15343.18    14879.19    218.84 o 
  14   2   1      361.29      336.49     30.48 o 
  16   2   1     8972.43     8731.10    156.82 o 
  18   2   1       32.95        7.65     23.73 o 
  20   2   1     3882.91     4530.56    177.11 o 
  22   2   1       10.51      -26.17     26.22 o 
  24   2   1     3427.52     3044.56    137.32 o 
  26   2   1      903.03      878.67     91.20 o 
  28   2   1     4393.66     4383.63    181.67 o 
  30   2   1      106.13      113.61     60.44 o 
  32   2   1     4168.18     4655.91    342.40 o 
  34   2   1      679.00      807.22    202.14 o 
 -33   3   1       32.11       82.21    102.25 o 
 -31   3   1     1174.88     1075.59    140.43 o 
 -29   3   1      235.18      221.17     81.21 o 
 -27   3   1        0.21       26.76     55.25 o 
 -25   3   1     1413.75     1515.77    244.86 o 
 -23   3   1      309.14      206.59     52.02 o 
 -21   3   1     3714.77     3414.90    233.55 o 
 -19   3   1     1677.33     1680.49    148.38 o 
 -17   3   1     1336.56     1226.11     57.57 o 
 -15   3   1     6314.04     7161.02    123.44 o 
 -13   3   1      632.61      975.44     57.43 o 
 -11   3   1     3631.44     3875.31     87.78 o 
  -9   3   1        8.96        5.98     11.55 o 
  -7   3   1     4908.58     5205.83     90.52 o 
  -5   3   1     3002.63     2984.62     50.59 o 
  -3   3   1     7436.69     7821.74     84.24 o 
  -1   3   1        1.89        0.39      7.07 o 
   1   3   1    11109.00    10840.11    105.43 o 
   3   3   1       15.20       18.73      7.98 o 
   5   3   1    40322.07    43439.15    433.04 o 
   7   3   1     2180.03     2233.54     43.49 o 
   9   3   1       21.29       27.61     11.53 o 
  11   3   1       90.20       70.94     11.93 o 
  13   3   1      184.44      205.37     19.53 o 
  15   3   1     1098.02     1079.24     53.22 o 
  17   3   1     1425.28     1601.26     60.98 o 
  19   3   1       86.82       97.12     31.54 o 
  21   3   1     2960.09     3296.02    143.44 o 
  23   3   1      622.61      703.92     79.06 o 
  25   3   1      989.37     1074.39    122.35 o 
  27   3   1     3493.90     3651.24    271.26 o 
  29   3   1        1.48       83.09     72.65 o 
  31   3   1      171.51      228.15     92.75 o 
  33   3   1       67.32       66.44     85.50 o 
 -32   4   1     1239.37     1306.87    166.11 o 
 -30   4   1     1161.63     1000.82    143.56 o 
 -28   4   1     1903.45     1591.77    162.53 o 
 -26   4   1      938.10     1219.32    293.12 o 
 -24   4   1     2664.46     2712.79    254.44 o 
 -22   4   1     1717.33     1652.31    141.73 o 
 -20   4   1     1782.06     1695.57    136.48 o 
 -18   4   1     1554.05     1600.83    117.29 o 
 -16   4   1       34.87       34.99     23.98 o 
 -14   4   1      652.76      634.66     38.15 o 
 -12   4   1        1.95        8.02     15.82 o 
 -10   4   1       65.00       19.82     14.60 o 
  -8   4   1     4435.17     4448.51     73.92 o 
  -6   4   1      302.78      205.91     18.55 o 
  -4   4   1       26.40       12.87      9.14 o 
  -2   4   1    19694.88    19677.71    167.49 o 
   0   4   1     4726.26     4776.36     55.09 o 
   2   4   1    51220.96    51976.99    440.77 o 
   4   4   1        5.62       46.65      9.85 o 
   6   4   1     1271.61     1225.47     33.14 o 
   8   4   1     1445.33     1419.80     45.94 o 
  10   4   1      107.92      113.23     19.01 o 
  12   4   1      109.42       92.62     21.21 o 
  14   4   1        4.59       -2.59     19.55 o 
  16   4   1       85.86       94.08     30.12 o 
  18   4   1     4461.85     4728.32    198.41 o 
  20   4   1     4505.04     4860.98    173.57 o 
  22   4   1       38.09      118.65     61.08 o 
  24   4   1     3556.50     3754.19    209.48 o 
  26   4   1      734.82      922.10    149.67 o 
  28   4   1      246.80      302.82    144.29 o 
  30   4   1      275.19      355.19    102.88 o 
  32   4   1      405.11      161.66     96.63 o 
 -31   5   1       96.30       71.85     87.51 o 
 -29   5   1      406.61      481.24    153.04 o 
 -27   5   1      490.34      361.56    104.21 o 
 -25   5   1      655.69      525.13    144.12 o 
 -23   5   1        1.11       60.51     61.40 o 
 -21   5   1     2849.66     2911.82    188.12 o 
 -19   5   1     1211.86     1088.31     84.89 o 
 -17   5   1     3815.51     4147.40    149.23 o 
 -15   5   1      842.87      936.87     73.60 o 
 -13   5   1    12502.67    13304.44    283.22 o 
 -11   5   1      931.66      872.91     53.58 o 
  -9   5   1     5021.61     5143.03    124.97 o 
  -7   5   1     4564.57     4293.67     77.92 o 
  -5   5   1       47.16       36.88     15.44 o 
  -3   5   1     4557.69     4615.34     63.64 o 
  -1   5   1      189.49      163.41     15.48 o 
   1   5   1     4978.74     5068.76     67.78 o 
   3   5   1     2981.19     2722.19     46.85 o 
   5   5   1     5160.38     5064.61     85.33 o 
   7   5   1     7146.70     7363.82    117.90 o 
   9   5   1    18937.60    18876.56    268.65 o 
  11   5   1      445.42      442.88     40.22 o 
  13   5   1    11789.10    12001.70    211.02 o 
  15   5   1     1338.96     1355.18     64.09 o 
  17   5   1     1848.80     1837.46     85.59 o 
  19   5   1     7291.76     7205.11    215.72 o 
  21   5   1      390.52      314.45     85.42 o 
  23   5   1     1236.89     1501.82    153.38 o 
  25   5   1      292.77       70.56     76.11 o 
  27   5   1      725.25      957.36    144.17 o 
  29   5   1     1493.75     1398.18    170.38 o 
 -28   6   1     2191.05     2590.13    220.26 o 
 -26   6   1     1135.90     1407.09    169.81 o 
 -24   6   1      544.11      486.55    113.25 o 
 -22   6   1     3325.38     3604.71    215.21 o 
 -20   6   1       19.19       -0.27     47.80 o 
 -18   6   1     2216.40     2214.80    133.31 o 
 -16   6   1     1663.48     1691.68     88.55 o 
 -14   6   1       51.96       26.87     32.84 o 
 -12   6   1      113.36      116.65     35.92 o 
 -10   6   1       83.48       64.44     27.38 o 
  -8   6   1     1947.16     1954.47     72.84 o 
  -6   6   1     5450.08     5731.02    117.44 o 
  -4   6   1     2941.59     2836.19     75.57 o 
  -2   6   1     8003.05     8162.49    150.84 o 
   0   6   1      838.07      807.31     57.94 o 
   2   6   1      535.87      475.66     33.63 o 
   4   6   1    15116.14    15787.93    243.25 o 
   6   6   1      105.61       87.89     27.21 o 
   8   6   1      934.82      872.59     53.44 o 
  10   6   1        9.56       30.72     27.59 o 
  12   6   1       48.60       77.53     34.79 o 
  14   6   1      448.09      391.14     52.53 o 
  16   6   1        4.51       21.25     34.91 o 
  18   6   1     1925.07     1978.40     99.21 o 
  20   6   1     3596.87     3691.78    161.98 o 
  22   6   1       28.35       63.91     56.21 o 
  24   6   1     1739.55     1773.51    277.48 o 
  26   6   1        4.66      146.28     94.22 o 
 -25   7   1      374.71      578.83    131.09 o 
 -23   7   1      172.02      187.28     94.45 o 
 -21   7   1      150.40      160.75     68.12 o 
 -19   7   1       10.23       52.23     46.72 o 
 -17   7   1      184.82      178.80     49.84 o 
 -15   7   1        0.51      -19.31     34.00 o 
 -13   7   1      199.74      147.13     43.95 o 
 -11   7   1      368.53      305.90     57.83 o 
  -9   7   1      315.15      298.90     52.00 o 
  -7   7   1      160.29      183.12     63.70 o 
  -5   7   1     1144.97     1131.16     79.09 o 
  -3   7   1      435.41      412.47     39.67 o 
  -1   7   1      253.50      260.56     33.10 o 
   1   7   1     1478.61     1521.55     54.44 o 
   3   7   1       37.62       19.85     27.91 o 
   5   7   1      104.09       90.69     36.23 o 
   7   7   1     1458.98     1626.30    147.91 o 
   9   7   1      633.30      751.39     98.38 o 
  11   7   1      518.97      458.37     65.76 o 
  13   7   1     1686.34     1470.17     99.17 o 
  15   7   1       15.54      -17.65     41.91 o 
  17   7   1        1.54       44.47     46.60 o 
  19   7   1      169.90      108.22     61.03 o 
  21   7   1      788.85      757.60    152.33 o 
  23   7   1      429.54      279.19    131.85 o 
 -20   8   1      742.71      883.55    155.39 o 
 -18   8   1       93.35      130.67     80.17 o 
 -16   8   1     1217.31     1278.51    139.00 o 
 -14   8   1     2992.29     3175.01    189.06 o 
 -12   8   1       81.02      153.44     75.67 o 
 -10   8   1     2294.38     2333.98    159.66 o 
  -8   8   1      297.27      314.81     66.29 o 
  -6   8   1     2272.61     2294.82    144.51 o 
  -4   8   1      302.35      361.05     74.95 o 
  -2   8   1      210.84      151.64     45.79 o 
   0   8   1      486.92      346.26     58.39 o 
   2   8   1      295.87      257.18     41.60 o 
   4   8   1      434.75      231.67     54.01 o 
   6   8   1     3910.06     4189.31    192.73 o 
   8   8   1      315.87      327.18     64.57 o 
  10   8   1     6289.58     6706.35    262.38 o 
  12   8   1     6319.11     6484.65    500.48 o 
  14   8   1        4.23       36.36     68.69 o 
  16   8   1     1825.73     1709.31    153.11 o 
  18   8   1      831.49      719.17    136.22 o 
 -11   9   1      608.31      449.47    101.66 o 
  -9   9   1       90.55       84.91     82.19 o 
  -7   9   1       10.90      -49.50     62.88 o 
  -5   9   1      498.74      446.33    107.63 o 
  -3   9   1      297.19      266.05     95.86 o 
  -1   9   1      795.64      761.14    110.66 o 
   1   9   1     1809.43     1948.43    156.40 o 
   3   9   1       21.00      100.23     86.10 o 
   5   9   1     2663.85     2940.64    209.54 o 
   7   9   1        2.76       77.02     87.45 o 
   9   9   1      403.03      449.63    107.63 o 
  11   9   1      147.40      163.15    149.50 o 
 -36   0   2        5.58      114.69    114.69 o 
 -34   0   2     1726.31     2259.55    266.38 o 
 -32   0   2        7.45       50.45     87.11 o 
 -30   0   2     5717.37     5782.06    357.20 o 
 -28   0   2     1553.33     1050.73    161.44 o 
 -26   0   2     7736.72     8493.99    294.15 o 
 -24   0   2    42736.43    41046.33    947.87 o 
 -22   0   2      490.16      478.06    187.85 o 
 -20   0   2    19446.29    20862.45    557.43 o 
 -18   0   2      992.99     1109.61     71.59 o 
 -16   0   2     1228.13     1571.65     76.49 o 
 -14   0   2     7699.71     9966.51    195.79 o 
 -12   0   2     3293.59     4045.73     99.31 o 
 -10   0   2     1695.14     2170.41     63.56 o 
  -8   0   2       32.72        1.97      9.89 o 
  -6   0   2     7075.27     7896.83    265.14 o 
  -4   0   2    30911.85    32515.25    683.05 o 
  -2   0   2    12370.57    13413.33    411.01 o 
   2   0   2      167.68      235.28     16.02 o 
   4   0   2     1709.23     1713.33     89.13 o 
   6   0   2    62675.04    64699.53   1088.81 o 
   8   0   2      817.42      873.48     48.28 o 
  10   0   2    10671.94    10900.96    269.96 o 
  12   0   2     8276.72     8362.24    197.57 o 
  14   0   2      684.72      452.19     48.45 o 
  16   0   2     8479.20     8788.28    222.11 o 
  18   0   2    12471.92    12371.67    498.12 o 
  20   0   2     1384.73     1448.96    159.76 o 
  22   0   2    10109.13     9979.61    460.12 o 
  24   0   2     3708.90     3621.73    258.65 o 
  26   0   2     5992.52     5177.99    328.94 o 
  28   0   2     3145.07     2847.14    266.38 o 
  30   0   2      538.96      625.26    157.07 o 
  32   0   2      101.63      108.30     85.45 o 
  34   0   2      621.18      578.39    127.70 o 
 -35   1   2     1652.50     1682.76    352.65 o 
 -33   1   2       98.41       88.79     63.47 o 
 -31   1   2      401.96      412.82     65.09 o 
 -29   1   2        5.36       33.75     37.60 o 
 -27   1   2       48.79       -0.47     37.26 o 
 -25   1   2       62.31       66.82     37.79 o 
 -23   1   2     2740.35     2483.68    116.18 o 
 -21   1   2      355.51      474.28     58.05 o 
 -19   1   2     7075.42     7130.58    168.79 o 
 -17   1   2     1832.10     2116.44     66.53 o 
 -15   1   2     2236.57     1702.39     75.25 o 
 -13   1   2      364.79       75.22     23.26 o 
 -11   1   2     2433.90     2335.90     57.30 o 
  -9   1   2    15135.06    14938.10    223.14 o 
  -7   1   2      310.38      294.61     28.79 o 
  -5   1   2     6122.18     6351.23    115.74 o 
  -3   1   2    15288.95    15453.31    179.76 o 
  -1   1   2    39372.64    40401.93    439.16 o 
   1   1   2     2757.31     2699.61     37.32 o 
   3   1   2     3439.05     3318.76     40.22 o 
   5   1   2    33240.08    35913.86    433.58 o 
   7   1   2    13652.75    13939.47    187.20 o 
   9   1   2      522.93      613.34     30.66 o 
  11   1   2     9411.53     9134.04    147.87 o 
  13   1   2     6612.69     6384.33    111.71 o 
  15   1   2     2180.97     2244.68     91.67 o 
  17   1   2     8713.38     8996.49    164.34 o 
  19   1   2      105.80      137.95     34.31 o 
  21   1   2      469.91      483.35     53.56 o 
  23   1   2      418.26      445.05     54.70 o 
  25   1   2      765.91      725.28     69.04 o 
  27   1   2      876.01     1042.25     96.66 o 
  29   1   2      790.25     1045.38    186.07 o 
  31   1   2      794.66      940.95    106.94 o 
  33   1   2      752.81      892.29    149.05 o 
  35   1   2       78.01      160.71     91.70 o 
 -36   2   2     1663.28     1970.28    308.59 o 
 -34   2   2      215.78      178.76     88.94 o 
 -32   2   2      546.04      420.50    102.13 o 
 -30   2   2       90.62       26.51     65.27 o 
 -28   2   2      414.65      183.71     54.64 o 
 -26   2   2     3042.30     2733.71    128.36 o 
 -24   2   2      248.27      277.98     77.14 o 
 -22   2   2     4249.77     4034.93    123.19 o 
 -20   2   2      856.71      848.24     95.73 o 
 -18   2   2    14079.78    14831.38    259.82 o 
 -16   2   2     4548.26     4744.24    125.32 o 
 -14   2   2     1391.54     1461.99     49.61 o 
 -12   2   2     1566.86     1254.51     48.30 o 
 -10   2   2    18064.37    19303.61    257.41 o 
  -8   2   2      513.93      528.81     26.42 o 
  -6   2   2    16684.85    16057.47    212.88 o 
  -4   2   2     9841.99    10192.82    130.75 o 
  -2   2   2     2706.82     2582.89     48.41 o 
   0   2   2     1408.35     1429.83     25.89 o 
   2   2   2   179340.19   189946.63   1527.66 o 
   4   2   2     6750.74     6578.45     77.20 o 
   6   2   2     8554.26     8723.18    103.35 o 
   8   2   2    10591.72     9876.07    116.68 o 
  10   2   2    23602.72    24456.31    278.64 o 
  12   2   2     2508.43     3011.47     63.56 o 
  14   2   2     7632.77     7607.83    121.99 o 
  16   2   2     4311.17     4532.32     88.84 o 
  18   2   2      451.82      433.39     47.19 o 
  20   2   2       21.57       51.22     28.80 o 
  22   2   2     2370.59     2697.58    126.64 o 
  24   2   2       74.79       32.40     31.49 o 
  26   2   2        5.59        5.34     34.48 o 
  28   2   2      270.09      255.34     82.58 o 
  30   2   2     1159.50     1039.00     93.59 o 
  32   2   2      242.09      294.64    142.27 o 
  34   2   2      252.84      241.49    139.92 o 
 -35   3   2      136.80      143.68     98.07 o 
 -33   3   2     1007.26     1023.21    146.45 o 
 -31   3   2     2582.86     2310.04    188.00 o 
 -29   3   2      120.01       87.66     70.47 o 
 -27   3   2     1451.46     1561.74    145.29 o 
 -25   3   2     1511.56     1402.14    132.53 o 
 -23   3   2     4874.88     4353.53    320.70 o 
 -21   3   2     1604.18     1746.30     98.70 o 
 -19   3   2     6286.48     6510.51    163.57 o 
 -17   3   2     2398.65     2403.93     75.11 o 
 -15   3   2     1660.40     1759.85     53.36 o 
 -13   3   2      936.48      833.04     35.99 o 
 -11   3   2      217.79      397.26     30.35 o 
  -9   3   2      385.40      360.78     23.55 o 
  -7   3   2    23810.42    23095.39    277.42 o 
  -5   3   2     4988.38     4137.79     68.32 o 
  -3   3   2     4109.49     3978.95     50.75 o 
  -1   3   2    38954.10    37599.97    306.62 o 
   1   3   2     1373.67     1747.63     40.96 o 
   3   3   2    28097.59    27111.09    237.18 o 
   5   3   2     5845.54     6526.48    102.89 o 
   7   3   2     2831.81     2660.72     63.44 o 
   9   3   2     1539.87     1409.90     33.45 o 
  11   3   2       13.22       11.79     10.76 o 
  13   3   2      323.88      257.84     18.18 o 
  15   3   2     6909.67     7159.13    187.83 o 
  17   3   2     6308.87     6829.87    139.66 o 
  19   3   2     9869.91     9759.75    257.30 o 
  21   3   2     3187.94     3248.95    192.49 o 
  23   3   2     1929.42     2043.24    164.59 o 
  25   3   2     5232.61     5399.64    254.24 o 
  27   3   2      328.45      154.46     99.22 o 
  29   3   2     4236.97     4511.69    292.79 o 
  31   3   2        9.26      -38.70    100.40 o 
  33   3   2      502.04      619.51    156.40 o 
 -32   4   2      656.13      691.94    131.51 o 
 -30   4   2        8.66       26.74     73.37 o 
 -28   4   2     1148.83     1128.12    245.53 o 
 -26   4   2      695.25      694.06    113.92 o 
 -24   4   2      747.04      878.99    115.48 o 
 -22   4   2      110.77      100.69    123.44 o 
 -20   4   2     4178.44     4447.49    205.80 o 
 -18   4   2     3694.30     3484.15    195.25 o 
 -16   4   2    11091.08    11040.96    225.94 o 
 -14   4   2      108.04      130.27     27.73 o 
 -12   4   2    15107.82    15576.90    208.78 o 
 -10   4   2     4330.35     4098.40     74.86 o 
  -8   4   2      979.49      831.64     31.42 o 
  -6   4   2      325.05      213.80     17.93 o 
  -4   4   2      195.97      177.32     12.79 o 
  -2   4   2       79.96       59.20      9.84 o 
   0   4   2       49.58       77.92     11.96 o 
   2   4   2     4639.45     4779.57     61.06 o 
   4   4   2    85622.20    89034.16    705.52 o 
   6   4   2     7194.60     7665.92    120.37 o 
   8   4   2     7174.92     7213.70    101.57 o 
  10   4   2     6999.27     6669.96    107.32 o 
  12   4   2      322.11      300.47     29.70 o 
  14   4   2     9219.60     9523.10    174.11 o 
  16   4   2     1340.43     1351.92     70.97 o 
  18   4   2     2410.79     2409.91     95.61 o 
  20   4   2      757.47      836.27     84.78 o 
  22   4   2     2521.61     2603.11    400.58 o 
  24   4   2       12.30       88.12     70.97 o 
  26   4   2     1523.10     1421.08    153.75 o 
  28   4   2      491.22      470.21    115.20 o 
  30   4   2     5751.56     5892.76    297.64 o 
 -31   5   2        6.48        0.18     80.50 o 
 -29   5   2       29.49       20.62     77.14 o 
 -27   5   2      445.47      331.97     96.07 o 
 -25   5   2        5.06       31.89     65.39 o 
 -23   5   2        1.57       98.86     67.99 o 
 -21   5   2      198.86      137.31     65.29 o 
 -19   5   2      550.82      380.80     59.64 o 
 -17   5   2      809.92      836.18     75.03 o 
 -15   5   2        2.74      -10.41     28.40 o 
 -13   5   2       78.26       60.72     28.61 o 
 -11   5   2       31.88       31.20     24.83 o 
  -9   5   2     1196.33     1254.91     51.72 o 
  -7   5   2      216.83      189.37     23.69 o 
  -5   5   2      316.83      324.19     24.54 o 
  -3   5   2      200.33      182.74     16.22 o 
  -1   5   2       32.53       35.35     13.07 o 
   1   5   2      517.19      587.79     23.74 o 
   3   5   2      199.77      193.18     17.99 o 
   5   5   2      143.07      133.23     16.54 o 
   7   5   2     9826.94    10380.42    158.24 o 
   9   5   2      674.22      695.42     46.65 o 
  11   5   2     1291.22     1344.17     67.83 o 
  13   5   2        1.12       11.19     25.46 o 
  15   5   2     1213.18     1244.29     75.22 o 
  17   5   2     3166.92     3052.27    108.52 o 
  19   5   2      551.35      506.12    128.49 o 
  21   5   2        9.69       -4.12     57.13 o 
  23   5   2      472.20      290.39    134.54 o 
  25   5   2      143.26      171.08     85.09 o 
  27   5   2      904.50      719.99    134.71 o 
  29   5   2      335.37      256.83    102.83 o 
 -28   6   2      167.11      191.33    104.52 o 
 -26   6   2      796.18      725.84    130.09 o 
 -24   6   2      849.11      860.53    132.01 o 
 -22   6   2      262.37      186.11     85.43 o 
 -20   6   2     2474.40     2733.78    140.62 o 
 -18   6   2      412.47      239.41     51.11 o 
 -16   6   2     1006.23      983.19     71.26 o 
 -14   6   2      190.93      174.82     37.52 o 
 -12   6   2     1167.53     1091.93     97.12 o 
 -10   6   2        2.28       11.78     26.69 o 
  -8   6   2     2083.50     2120.93    103.66 o 
  -6   6   2        4.68       -1.50     20.99 o 
  -4   6   2     1602.10     1406.21     95.65 o 
  -2   6   2     1335.54     1226.23     46.23 o 
   0   6   2        6.26       25.59     21.38 o 
   2   6   2     3819.45     3872.35     81.81 o 
   4   6   2    10509.73    10761.99    181.88 o 
   6   6   2       90.09       56.43     26.60 o 
   8   6   2      887.97      836.78     53.22 o 
  10   6   2     1579.02     1677.24     75.84 o 
  12   6   2     4294.57     4378.66    130.22 o 
  14   6   2     4276.82     4551.62    136.90 o 
  16   6   2      117.40      141.18     43.22 o 
  18   6   2     1393.75     1527.03    128.94 o 
  20   6   2      169.88      159.84     59.55 o 
  22   6   2     2632.05     2749.42    259.43 o 
  24   6   2      161.53      152.45     88.23 o 
  26   6   2      899.38      897.67    150.89 o 
 -25   7   2      170.50      206.92     84.99 o 
 -23   7   2     1220.82     1607.49    142.71 o 
 -21   7   2      962.66      932.50     95.93 o 
 -19   7   2     1671.82     1807.55    156.07 o 
 -17   7   2      671.91      691.09     67.61 o 
 -15   7   2      798.49      864.71     66.67 o 
 -13   7   2      151.53       95.40     38.86 o 
 -11   7   2     2511.80     2654.88    121.80 o 
  -9   7   2      581.98      498.17    106.08 o 
  -7   7   2      312.22      243.42     52.19 o 
  -5   7   2     2809.35     2749.42    113.20 o 
  -3   7   2      342.54      284.70     38.29 o 
  -1   7   2     1880.76     2163.98     63.45 o 
   1   7   2       50.64       54.49     24.38 o 
   3   7   2     4337.97     4764.97    109.85 o 
   5   7   2      217.96      244.39     43.42 o 
   7   7   2     5235.86     5679.10    173.47 o 
   9   7   2        7.52       48.19     39.89 o 
  11   7   2     5993.71     6499.29    316.03 o 
  13   7   2      664.94      628.26     99.33 o 
  15   7   2     3061.90     3300.29    170.67 o 
  17   7   2      505.95      507.91     82.61 o 
  19   7   2       23.22      -15.49     57.74 o 
  21   7   2     2860.24     2813.89    186.53 o 
  23   7   2      740.79      754.24    169.68 o 
 -20   8   2       56.77       26.45     78.11 o 
 -18   8   2        4.21       47.24     76.08 o 
 -16   8   2      392.26      425.44     99.12 o 
 -14   8   2       10.04       21.46     71.51 o 
 -12   8   2      386.39      533.42     97.46 o 
 -10   8   2       24.20      -19.86     62.09 o 
  -8   8   2      181.60      146.35     57.54 o 
  -6   8   2       96.32       73.21     52.68 o 
  -4   8   2      156.77      104.87     50.54 o 
  -2   8   2      121.48       71.13     44.44 o 
   0   8   2      586.49      649.56     67.17 o 
   2   8   2       45.40       47.97     33.54 o 
   4   8   2        5.84      -21.77     40.82 o 
   6   8   2     1488.17     1317.84     95.05 o 
   8   8   2      168.46      155.56     56.84 o 
  10   8   2     1358.14     1066.56    118.59 o 
  12   8   2      233.11      285.25     92.16 o 
  14   8   2     1501.62     1256.22    132.47 o 
  16   8   2       83.19      137.87     84.06 o 
  18   8   2      265.77      280.58     95.58 o 
 -11   9   2      443.59      463.32    100.40 o 
  -9   9   2      519.92      372.33     96.70 o 
  -7   9   2      151.98      141.22     76.76 o 
  -5   9   2        6.10       11.10     72.99 o 
  -3   9   2       64.68       79.71     82.07 o 
  -1   9   2        3.89        6.73     70.30 o 
   1   9   2        2.83       26.23     70.30 o 
   3   9   2       97.70      121.76     89.47 o 
   5   9   2      414.88      426.82    106.96 o 
   7   9   2     1935.65     1750.66    179.94 o 
   9   9   2      354.48      208.87    101.58 o 
  11   9   2     1899.60     1984.28    160.90 o 
 -37   1   3      424.70      696.23    195.08 o 
 -35   1   3      133.96      136.67    109.65 o 
 -33   1   3     2678.88     3156.03    164.55 o 
 -31   1   3      575.73      398.38     70.05 o 
 -29   1   3     4118.23     4335.52    170.43 o 
 -27   1   3       12.15       23.18     39.36 o 
 -25   1   3       27.02       11.06     36.54 o 
 -23   1   3     6146.92     5798.32    229.38 o 
 -21   1   3     3936.31     4280.90    127.40 o 
 -19   1   3     6776.03     7353.65    192.46 o 
 -17   1   3     1937.74     2033.22     63.54 o 
 -15   1   3     4643.78     4864.67     98.08 o 
 -13   1   3     8659.70    10597.03    149.47 o 
 -11   1   3    24813.87    24809.61    296.61 o 
  -9   1   3      525.91      417.73     20.76 o 
  -7   1   3    13682.31    13393.51    196.01 o 
  -5   1   3    15099.44    15276.27    217.06 o 
  -3   1   3      701.93      923.65     22.60 o 
  -1   1   3       34.88       13.67      5.57 o 
   1   1   3    80147.23    81347.80    731.36 o 
   3   1   3    14195.40    14599.93    133.87 o 
   5   1   3    11847.30    11847.12    136.61 o 
   7   1   3      115.10      172.06     20.61 o 
   9   1   3     6611.64     6893.48    102.81 o 
  11   1   3      270.14      288.66     23.35 o 
  13   1   3      197.18      161.24     16.14 o 
  15   1   3     2964.61     2870.72    105.62 o 
  17   1   3     1996.38     2088.20     83.63 o 
  19   1   3     6858.73     6893.02    172.49 o 
  21   1   3     2073.20     2135.56     98.03 o 
  23   1   3     4903.03     4719.42    148.87 o 
  25   1   3       36.43       30.87     41.93 o 
  27   1   3     4268.99     4330.61    309.21 o 
  29   1   3      919.55     1092.88    145.13 o 
  31   1   3     3670.71     3749.75    183.71 o 
  33   1   3       19.04        5.79     63.74 o 
 -36   2   3       45.52       21.65     82.39 o 
 -34   2   3      751.54      925.87    222.15 o 
 -32   2   3      222.48      190.55     79.63 o 
 -30   2   3     1106.83     1267.43    136.26 o 
 -28   2   3      103.06       77.94     48.19 o 
 -26   2   3       32.87       72.26     43.34 o 
 -24   2   3      666.12      622.78     56.96 o 
 -22   2   3    16145.20    15104.46    371.33 o 
 -20   2   3       25.86        5.74     21.85 o 
 -18   2   3    19213.09    19824.71    268.05 o 
 -16   2   3      302.50      242.70     25.22 o 
 -14   2   3    12746.72    11905.53    181.11 o 
 -12   2   3      392.75      252.64     21.39 o 
 -10   2   3     4373.49     3764.37     66.12 o 
  -8   2   3    27831.21    27002.88    457.82 o 
  -6   2   3     1512.98     1516.76     37.24 o 
  -4   2   3     4124.95     3792.84     63.07 o 
  -2   2   3      611.58      806.44     19.63 o 
   0   2   3       17.15       22.98      8.20 o 
   2   2   3    20137.34    21402.47    185.39 o 
   4   2   3     3651.64     3185.84     38.06 o 
   6   2   3     9617.51     9767.34    108.38 o 
   8   2   3    37942.06    38100.90    383.87 o 
  10   2   3     1073.84     1205.06     31.09 o 
  12   2   3    30319.53    29822.74    361.09 o 
  14   2   3        9.07       13.73     15.07 o 
  16   2   3     6139.40     6332.96    127.25 o 
  18   2   3     1807.99     1948.28    101.98 o 
  20   2   3     1884.36     1938.92    109.12 o 
  22   2   3      103.26       72.44     33.48 o 
  24   2   3     2234.78     2180.01    117.29 o 
  26   2   3      724.78      621.88     72.45 o 
  28   2   3     2717.32     2775.27    132.67 o 
  30   2   3     1189.73     1048.39    145.95 o 
  32   2   3     2979.25     2914.41    319.53 o 
 -35   3   3      867.22      788.01    138.11 o 
 -33   3   3       85.40       94.35     82.98 o 
 -31   3   3        9.70        5.93     63.58 o 
 -29   3   3      581.38      378.16     91.78 o 
 -27   3   3     1020.02     1084.17    126.28 o 
 -25   3   3     3137.41     2649.98    178.26 o 
 -23   3   3      332.50      443.91     82.49 o 
 -21   3   3      714.14      509.91     82.08 o 
 -19   3   3     4480.37     4244.23    124.31 o 
 -17   3   3       71.87       89.03     29.18 o 
 -15   3   3     1957.30     2208.80     72.48 o 
 -13   3   3     1485.16     1524.46     45.25 o 
 -11   3   3    14046.96    15009.27    217.61 o 
  -9   3   3     1127.13     1064.69     35.42 o 
  -7   3   3      317.74      286.48     18.87 o 
  -5   3   3      139.42       73.22     12.44 o 
  -3   3   3     8504.95     8709.20     88.29 o 
  -1   3   3     1738.24     1842.14     31.72 o 
   1   3   3     8936.42     9368.75     98.59 o 
   3   3   3     7146.62     7035.38     72.65 o 
   5   3   3     1904.01     1988.44     39.69 o 
   7   3   3      128.13      152.01     15.99 o 
   9   3   3      425.93      422.06     23.18 o 
  11   3   3      190.29      147.42     15.71 o 
  13   3   3     4998.96     5078.93     76.87 o 
  15   3   3        1.74        6.11     19.25 o 
  17   3   3       20.21       26.81     22.76 o 
  19   3   3       69.34       59.61     32.17 o 
  21   3   3     1143.20     1182.64     78.14 o 
  23   3   3     1441.90     1566.64    111.72 o 
  25   3   3      273.78      171.01     56.87 o 
  27   3   3     2458.08     2560.35    171.27 o 
  29   3   3      113.74      216.23     94.20 o 
  31   3   3        0.98       74.78     80.25 o 
 -32   4   3      323.35      461.13    115.03 o 
 -30   4   3       65.15       79.45     81.90 o 
 -28   4   3      129.56      119.54    144.29 o 
 -26   4   3     1356.43     1508.51    149.95 o 
 -24   4   3      799.59      694.89    107.85 o 
 -22   4   3     4177.89     4136.98    204.67 o 
 -20   4   3       47.68      -40.53     44.44 o 
 -18   4   3     1009.91     1047.60    122.70 o 
 -16   4   3       97.74       94.30     38.28 o 
 -14   4   3       95.84      157.48     26.93 o 
 -12   4   3     2582.83     2412.44     64.70 o 
 -10   4   3     1077.34     1041.26     36.99 o 
  -8   4   3      479.78      643.43     30.34 o 
  -6   4   3     5172.92     4828.01     74.90 o 
  -4   4   3     7039.87     6663.05     78.37 o 
  -2   4   3     4175.66     3956.94     52.36 o 
   0   4   3    23488.11    22905.78    213.15 o 
   2   4   3     6908.25     7376.85     83.62 o 
   4   4   3    10452.92    12038.59    124.14 o 
   6   4   3     1697.69     1554.30     39.31 o 
   8   4   3     2038.31     2096.61     48.64 o 
  10   4   3      108.75      101.64     19.65 o 
  12   4   3     4872.09     4970.88    104.88 o 
  14   4   3     9360.14     9470.78    175.50 o 
  16   4   3     5601.76     5721.19    128.56 o 
  18   4   3       22.69       56.95     31.72 o 
  20   4   3     3955.63     3907.44    159.53 o 
  22   4   3     1690.53     1700.60    117.32 o 
  24   4   3      103.51       78.10     73.66 o 
  26   4   3     1372.46     1454.86    165.98 o 
  28   4   3       30.42       33.20     76.04 o 
  30   4   3     1539.69     1710.43    185.29 o 
 -31   5   3      312.23      277.17    107.38 o 
 -29   5   3      345.38      295.68    103.27 o 
 -27   5   3      671.56      409.03    102.68 o 
 -25   5   3      887.30      882.08    125.91 o 
 -23   5   3      143.89      123.73     70.30 o 
 -21   5   3     2540.37     2563.84    328.94 o 
 -19   5   3     1023.13     1199.93    162.95 o 
 -17   5   3     8413.21     8851.43    235.30 o 
 -15   5   3     7583.49     8302.81    267.60 o 
 -13   5   3     4362.18     4474.81    110.81 o 
 -11   5   3     2787.43     2688.76     74.69 o 
  -9   5   3     1709.15     1606.13     55.17 o 
  -7   5   3     5290.35     5155.15     93.63 o 
  -5   5   3      549.38      491.92     35.80 o 
  -3   5   3     1231.72     1115.07     34.16 o 
  -1   5   3       40.10       52.46     13.91 o 
   1   5   3     4219.58     4238.63     60.91 o 
   3   5   3      179.84      186.54     22.57 o 
   5   5   3    10458.01    10466.50    148.46 o 
   7   5   3     2248.42     2477.69    140.84 o 
   9   5   3    15447.58    15835.84    256.30 o 
  11   5   3     7326.88     7482.95    152.14 o 
  13   5   3     1849.74     1850.99     73.70 o 
  15   5   3       17.46        8.71     26.52 o 
  17   5   3     1040.92      972.01     61.97 o 
  19   5   3     6399.51     6780.64    455.21 o 
  21   5   3       52.06      107.15     67.84 o 
  23   5   3      690.24      635.79    116.06 o 
  25   5   3      513.04      370.35    127.98 o 
  27   5   3     3281.91     3453.23    237.17 o 
  29   5   3      664.43      676.48    136.67 o 
 -28   6   3     1577.60     1858.41    192.84 o 
 -26   6   3     2967.31     2947.35    467.35 o 
 -24   6   3        5.18       38.52     70.06 o 
 -22   6   3     1019.77     1102.20    306.41 o 
 -20   6   3     2055.62     2426.63    131.59 o 
 -18   6   3      353.45      274.73     58.63 o 
 -16   6   3      306.37      258.72     63.80 o 
 -14   6   3      120.27      101.87     34.04 o 
 -12   6   3      621.06      577.28     49.67 o 
 -10   6   3     1937.71     2034.36     95.98 o 
  -8   6   3      641.72      546.52     45.87 o 
  -6   6   3     3872.65     3795.43    111.18 o 
  -4   6   3       19.24       -4.26     20.08 o 
  -2   6   3     2551.49     2647.81     62.33 o 
   0   6   3     9348.61     9497.59    149.51 o 
   2   6   3      657.73      640.34     36.92 o 
   4   6   3     9019.43     9223.39    163.31 o 
   6   6   3     5558.14     5804.30    143.61 o 
   8   6   3      245.98      244.56     36.09 o 
  10   6   3      238.30      172.89     33.67 o 
  12   6   3     7411.90     7561.49    162.67 o 
  14   6   3     1439.23     1419.85     82.34 o 
  16   6   3     2327.25     2407.34    106.25 o 
  18   6   3       19.81       16.96     41.69 o 
  20   6   3     5878.49     6265.73    180.33 o 
  22   6   3     1066.10     1054.85    105.91 o 
  24   6   3     1745.18     1432.90    167.80 o 
  26   6   3     1420.02     1468.20    181.17 o 
 -25   7   3      341.24      379.14     95.73 o 
 -23   7   3      320.13      344.37     89.94 o 
 -21   7   3       30.24        5.22     52.97 o 
 -19   7   3      321.68      240.11     54.23 o 
 -17   7   3      627.33      701.40     66.61 o 
 -15   7   3      625.69      608.41     59.95 o 
 -13   7   3      586.44      646.63     59.03 o 
 -11   7   3      147.81       79.46     38.86 o 
  -9   7   3        3.46        7.10     36.25 o 
  -7   7   3      987.17      794.12     72.17 o 
  -5   7   3      889.70      835.18     71.33 o 
  -3   7   3      228.10      208.09     35.53 o 
  -1   7   3        5.85       31.71     23.55 o 
   1   7   3     1888.59     1918.81     60.98 o 
   3   7   3      802.99      880.89     68.55 o 
   5   7   3       10.06       36.22     37.25 o 
   7   7   3       80.38       56.00     37.44 o 
   9   7   3     2615.21     2501.19    116.37 o 
  11   7   3      229.32      254.77     55.09 o 
  13   7   3      796.70      670.33     98.07 o 
  15   7   3     1701.69     1689.30     98.12 o 
  17   7   3      277.53      380.53     87.47 o 
  19   7   3      456.16      531.53     86.78 o 
  21   7   3      774.62      739.12    100.48 o 
  23   7   3     1559.65     1412.67    174.92 o 
 -20   8   3      439.74      368.58    103.56 o 
 -18   8   3     1879.74     1885.29    378.72 o 
 -16   8   3      438.95      270.69     88.13 o 
 -14   8   3     5521.44     6309.91    262.47 o 
 -12   8   3      863.95      800.02    195.92 o 
 -10   8   3     1405.02     1517.42    134.65 o 
  -8   8   3     1583.29     1463.07    114.96 o 
  -6   8   3       50.42        4.45     49.33 o 
  -4   8   3       75.15        6.22     47.15 o 
  -2   8   3      445.98      344.26     55.83 o 
   0   8   3       71.47       57.90     40.13 o 
   2   8   3      241.29      320.19     41.64 o 
   4   8   3     1843.16     1988.24    128.31 o 
   6   8   3     7725.81     8130.54    233.20 o 
   8   8   3      337.01      423.47     99.39 o 
  10   8   3     3744.37     3935.33    197.98 o 
  12   8   3     1249.38     1281.77    130.66 o 
  14   8   3      484.70      478.86    100.41 o 
  16   8   3      805.23      801.60    123.36 o 
  18   8   3     1193.00     1382.70    149.93 o 
 -13   9   3      297.23      401.13    101.11 o 
 -11   9   3      190.75      296.42     93.10 o 
  -9   9   3      894.18      757.02     79.81 o 
  -7   9   3      302.30      352.92    133.19 o 
  -5   9   3      288.94       53.48     66.55 o 
  -3   9   3     1309.07     1350.08    148.33 o 
  -1   9   3        6.00      -61.55     64.91 o 
   1   9   3      720.15      945.12    115.37 o 
   3   9   3      585.87      469.87    109.65 o 
   5   9   3        3.88       76.69     87.11 o 
   7   9   3       16.89      -73.32     81.73 o 
   9   9   3     1358.06     1423.06    174.23 o 
 -36   0   4     1039.62      926.96    194.41 o 
 -34   0   4      573.07      563.04    160.44 o 
 -32   0   4      892.75      870.79    170.86 o 
 -30   0   4      848.63      883.32    110.19 o 
 -28   0   4     3724.16     3979.90    190.50 o 
 -26   0   4     4758.27     3912.23    285.89 o 
 -24   0   4    16865.51    17063.57    455.25 o 
 -22   0   4    10424.40    10663.06    313.00 o 
 -20   0   4    16153.64    15908.76    344.16 o 
 -18   0   4    17009.17    18313.02   1025.00 o 
 -16   0   4     4522.61     4771.14    142.62 o 
 -14   0   4     6577.21     6731.34    169.91 o 
 -12   0   4    17555.26    19115.09    368.58 o 
 -10   0   4      762.97      677.33     42.80 o 
  -8   0   4    55240.49    56786.74    829.92 o 
  -6   0   4    51564.80    51794.30    752.43 o 
  -4   0   4    15905.42    16668.60    225.80 o 
  -2   0   4    56280.41    57616.75    967.09 o 
   0   0   4    19374.33    21220.03    360.39 o 
   2   0   4    31383.85    31519.82    453.69 o 
   4   0   4    80203.33    84952.73   1187.65 o 
   6   0   4     4683.91     4665.45    122.95 o 
   8   0   4     1120.63     1081.27     82.23 o 
  10   0   4     8783.24     9486.02    192.94 o 
  12   0   4     4113.65     4473.64    169.20 o 
  14   0   4    33498.88    31552.27    743.71 o 
  16   0   4     2652.84     2317.98    130.30 o 
  18   0   4    20379.90    20484.25    749.37 o 
  20   0   4    10818.02    10757.23    481.31 o 
  22   0   4     5331.64     5349.52    317.84 o 
  24   0   4     6311.69     6560.02    375.02 o 
  26   0   4      509.79      536.87     97.27 o 
  28   0   4     2552.33     2879.09    195.55 o 
  30   0   4       91.25      129.23    142.78 o 
  32   0   4     1221.64     1227.85    156.48 o 
  34   0   4     2319.15     2489.12    255.79 o 
 -37   1   4       38.01      187.01    137.23 o 
 -35   1   4      685.49      837.03    150.36 o 
 -33   1   4     1865.19     1918.61    132.43 o 
 -31   1   4        5.62       33.01     47.70 o 
 -29   1   4       26.35       32.56     43.01 o 
 -27   1   4      815.32      687.13     76.99 o 
 -25   1   4      322.63      296.98     67.46 o 
 -23   1   4      242.40      214.24     45.62 o 
 -21   1   4     1631.20     1758.56     65.77 o 
 -19   1   4     3918.55     3703.94     83.66 o 
 -17   1   4    10938.34    10727.15    174.93 o 
 -15   1   4     1805.30     1650.04     52.13 o 
 -13   1   4    14864.63    14451.18    190.06 o 
 -11   1   4     3509.73     3605.08     67.29 o 
  -9   1   4     8827.27     8379.49    113.26 o 
  -7   1   4    19970.65    20233.92    222.23 o 
  -5   1   4      247.11      330.41     22.92 o 
  -3   1   4     1240.47     1242.21     24.62 o 
  -1   1   4      543.03      485.86     15.93 o 
   1   1   4      147.53      149.60     13.44 o 
   3   1   4    13474.81    13565.92    134.43 o 
   5   1   4     1110.75     1008.53     23.54 o 
   7   1   4    22504.75    23140.64    254.62 o 
   9   1   4     5914.90     5623.90     80.92 o 
  11   1   4    10352.21    10429.92    172.50 o 
  13   1   4     9886.21     9669.64    153.55 o 
  15   1   4      156.25      163.33     20.16 o 
  17   1   4     1488.71     1533.78     77.78 o 
  19   1   4     3222.74     3183.06    111.90 o 
  21   1   4      260.94      292.13     47.77 o 
  23   1   4      541.63      374.84     64.42 o 
  25   1   4      771.23      790.70     87.66 o 
  27   1   4      611.39      631.14     87.16 o 
  29   1   4     4187.21     4341.94    189.27 o 
  31   1   4       21.08      119.29     69.87 o 
  33   1   4     2604.72     2762.63    187.49 o 
 -36   2   4      765.31      753.83    135.79 o 
 -34   2   4       69.17       44.68     75.86 o 
 -32   2   4      114.91      166.57     77.75 o 
 -30   2   4      762.50      839.48    116.48 o 
 -28   2   4     1146.61     1169.23     95.99 o 
 -26   2   4     2951.61     2778.50    128.60 o 
 -24   2   4       11.10        8.77     29.15 o 
 -22   2   4     2095.88     2070.43     84.50 o 
 -20   2   4     6313.06     6338.07    176.91 o 
 -18   2   4      364.65      404.54     31.39 o 
 -16   2   4    25300.04    25899.22    325.38 o 
 -14   2   4     7557.52     7693.09    132.37 o 
 -12   2   4       67.19       45.54     14.15 o 
 -10   2   4     6860.15     6659.55     90.18 o 
  -8   2   4      374.16      303.98     24.16 o 
  -6   2   4      521.36      511.25     25.40 o 
  -4   2   4      616.29      632.26     23.90 o 
  -2   2   4     5320.38     5504.82     63.17 o 
   0   2   4      889.08      986.40     32.84 o 
   2   2   4        3.15        7.92      6.77 o 
   4   2   4      534.15      605.56     22.49 o 
   6   2   4    10313.23     9931.78    104.77 o 
   8   2   4      838.20      960.49     29.30 o 
  10   2   4    11585.39    11642.79    141.63 o 
  12   2   4     6370.71     6139.62    111.23 o 
  14   2   4     6188.24     6024.88    100.61 o 
  16   2   4       45.50       51.43     18.97 o 
  18   2   4      340.67      147.85     57.87 o 
  20   2   4       40.06       16.94     29.90 o 
  22   2   4      253.94      228.82     44.60 o 
  24   2   4        4.56       42.48     37.78 o 
  26   2   4      554.36      584.64     72.04 o 
  28   2   4       27.83       26.23     51.46 o 
  30   2   4      346.84      271.92     76.54 o 
  32   2   4     3609.67     3963.20    253.03 o 
 -35   3   4       53.81      150.54     90.31 o 
 -33   3   4      372.95      411.35    106.80 o 
 -31   3   4     3709.31     4122.88    230.22 o 
 -29   3   4       76.91       41.15     91.82 o 
 -27   3   4     3520.87     3584.54    276.14 o 
 -25   3   4     2830.01     2697.70    168.27 o 
 -23   3   4       43.26       -9.79     49.78 o 
 -21   3   4     7025.50     7235.15    264.79 o 
 -19   3   4      769.91      803.25     63.29 o 
 -17   3   4     9019.65     9408.93    195.86 o 
 -15   3   4      462.51      465.20     45.00 o 
 -13   3   4     6151.86     6537.95     95.59 o 
 -11   3   4     2268.95     2889.60     66.45 o 
  -9   3   4     4818.33     4504.49     72.53 o 
  -7   3   4      137.76      127.27     12.88 o 
  -5   3   4    32914.22    32548.08    331.38 o 
  -3   3   4     2726.50     2493.29     37.70 o 
  -1   3   4     4014.98     3155.64     42.67 o 
   1   3   4     4747.07     3939.03     50.53 o 
   3   3   4    24804.94    25309.67    223.04 o 
   5   3   4    18905.85    18275.42    179.76 o 
   7   3   4     1045.30      972.10     38.25 o 
   9   3   4     2601.80     2609.71     53.52 o 
  11   3   4     5113.38     4936.05     75.06 o 
  13   3   4     2945.18     2959.54     56.81 o 
  15   3   4     1313.33     1348.94     58.71 o 
  17   3   4      864.28      816.86     50.54 o 
  19   3   4     3369.08     3101.74    113.14 o 
  21   3   4     9115.55     9206.84    221.33 o 
  23   3   4      371.71      336.75    140.02 o 
  25   3   4     5287.88     5519.15    301.52 o 
  27   3   4      700.77      562.78     89.36 o 
  29   3   4     4802.18     5399.08    278.21 o 
  31   3   4     1294.75     1620.41    183.61 o 
 -34   4   4      796.16      805.79    138.51 o 
 -32   4   4      544.27      445.59    107.70 o 
 -30   4   4       32.41        7.42     68.13 o 
 -28   4   4     1112.23     1014.75    134.47 o 
 -26   4   4      621.24      339.92     91.46 o 
 -24   4   4        9.87       43.88     56.72 o 
 -22   4   4      148.11      108.32     65.75 o 
 -20   4   4     7057.57     6867.70    264.23 o 
 -18   4   4      543.03      473.65     86.91 o 
 -16   4   4    10168.72    10340.22    259.72 o 
 -14   4   4     5323.76     5447.88    133.47 o 
 -12   4   4     3153.78     3025.33     72.48 o 
 -10   4   4     2476.40     2459.46     66.37 o 
  -8   4   4      629.57      647.31     26.78 o 
  -6   4   4     2192.00     2184.81     46.79 o 
  -4   4   4      899.61      822.27     25.93 o 
  -2   4   4      301.77      263.54     15.28 o 
   0   4   4      162.61      117.04     12.76 o 
   2   4   4     4636.70     4662.72     67.96 o 
   4   4   4    12408.60    12857.04    123.72 o 
   6   4   4    12047.71    11428.83    137.27 o 
   8   4   4      115.37       66.92     16.67 o 
  10   4   4    11458.44    11317.84    148.13 o 
  12   4   4      831.93      957.70     51.20 o 
  14   4   4      874.92      714.70     47.74 o 
  16   4   4      639.34      611.41     47.47 o 
  18   4   4      506.45      497.61     54.79 o 
  20   4   4      362.17      383.61     68.32 o 
  22   4   4     1965.73     2147.43    131.42 o 
  24   4   4      147.65      128.54     75.27 o 
  26   4   4      925.61      963.48    198.95 o 
  28   4   4     1602.19     1721.04    180.28 o 
  30   4   4     2365.53     2784.68    227.58 o 
 -31   5   4      377.47      356.09    111.85 o 
 -29   5   4      209.02      178.71     87.89 o 
 -27   5   4       21.16       96.35     75.60 o 
 -25   5   4      223.77      247.24     83.93 o 
 -23   5   4       75.36       46.64     66.47 o 
 -21   5   4        9.77      -10.63     53.86 o 
 -19   5   4       17.58      -44.96     36.06 o 
 -17   5   4      430.49      379.31     58.28 o 
 -15   5   4        0.87      -17.36     24.53 o 
 -13   5   4      867.20      866.69     59.63 o 
 -11   5   4       27.92       10.71     21.22 o 
  -9   5   4     7954.24     8233.74    143.35 o 
  -7   5   4     2398.52     2263.82     54.73 o 
  -5   5   4      281.28      332.24     33.22 o 
  -3   5   4       36.04       48.94     13.48 o 
  -1   5   4     1822.56     1889.44     54.84 o 
   1   5   4      195.12      162.16     16.28 o 
   3   5   4       18.09       24.25     13.58 o 
   5   5   4      430.03      393.48     26.57 o 
   7   5   4       71.80      115.16     25.25 o 
   9   5   4      519.67      623.11     46.36 o 
  11   5   4       33.65       40.58     29.11 o 
  13   5   4     1365.07     1310.60     64.51 o 
  15   5   4      948.33      886.90     90.69 o 
  17   5   4     1160.91     1181.57     79.21 o 
  19   5   4       75.44       63.70     42.37 o 
  21   5   4      270.51      162.31     56.62 o 
  23   5   4      262.73      206.66     83.57 o 
  25   5   4      142.96      135.95    127.81 o 
  27   5   4      690.30      534.28    315.49 o 
 -28   6   4     2016.26     1781.02    191.99 o 
 -26   6   4      327.28      214.68     80.08 o 
 -24   6   4       15.24        7.26     62.99 o 
 -22   6   4      289.96      209.24     84.18 o 
 -20   6   4     1315.09     1290.62     90.50 o 
 -18   6   4        1.87       55.45     35.44 o 
 -16   6   4      828.31      766.09     59.16 o 
 -14   6   4       80.24       98.53     35.49 o 
 -12   6   4     3161.44     3185.75    114.73 o 
 -10   6   4       37.92       40.27     27.89 o 
  -8   6   4     2729.87     2656.92     77.37 o 
  -6   6   4     4706.78     4628.59    101.54 o 
  -4   6   4       15.16       -9.03     20.52 o 
  -2   6   4     1889.33     1887.19     53.28 o 
   0   6   4      865.25      912.65     59.19 o 
   2   6   4     6805.85     6820.14    119.13 o 
   4   6   4     1003.79     1060.87     50.69 o 
   6   6   4     2039.02     2151.15     85.71 o 
   8   6   4       39.06       36.89     27.79 o 
  10   6   4      655.95      734.36     83.77 o 
  12   6   4     3476.78     3516.07    146.52 o 
  14   6   4     3007.29     3021.54    118.01 o 
  16   6   4      363.99      367.77     54.77 o 
  18   6   4     1093.48     1023.84     83.55 o 
  20   6   4     1213.35     1185.56     90.44 o 
  22   6   4     1633.00     1841.29    327.13 o 
  24   6   4      691.40      585.73    128.27 o 
  26   6   4       41.97       25.86     91.04 o 
 -25   7   4      909.06     1151.18    218.99 o 
 -23   7   4      398.90      327.32     89.60 o 
 -21   7   4     1075.09     1163.36    134.46 o 
 -19   7   4      102.14      117.82     47.93 o 
 -17   7   4      824.13      908.82     72.18 o 
 -15   7   4      219.87      221.51     46.06 o 
 -13   7   4     1041.95      968.38     86.97 o 
 -11   7   4     1836.67     1678.78    147.63 o 
  -9   7   4      710.88      710.92     71.17 o 
  -7   7   4      110.14       57.13     43.49 o 
  -5   7   4     1742.67     1805.33    238.74 o 
  -3   7   4     3359.12     3186.19    170.25 o 
  -1   7   4      770.85      753.60     43.60 o 
   1   7   4      705.02      848.38     46.44 o 
   3   7   4     1358.37     1458.58     62.05 o 
   5   7   4     1899.59     1888.51     95.91 o 
   7   7   4       10.47       62.22     36.88 o 
   9   7   4     1597.38     1454.88    182.86 o 
  11   7   4     4310.15     4257.19    165.66 o 
  13   7   4       82.77       88.49     50.39 o 
  15   7   4      267.33      217.06     63.80 o 
  17   7   4     1712.28     1864.48    128.84 o 
  19   7   4      225.40      141.28     67.36 o 
  21   7   4     3676.32     3806.27    191.35 o 
 -20   8   4       90.41       86.39     84.39 o 
 -18   8   4      828.44      658.93    165.65 o 
 -16   8   4       20.67       94.32     79.71 o 
 -14   8   4        1.52        8.37     70.53 o 
 -12   8   4      418.11      321.61     85.41 o 
 -10   8   4      556.85      602.39     77.85 o 
  -8   8   4       14.16      -36.59     56.06 o 
  -6   8   4      480.59      417.52     67.86 o 
  -4   8   4      419.52      328.10     63.00 o 
  -2   8   4       21.34      -10.07     39.95 o 
   0   8   4      890.40      874.04     68.59 o 
   2   8   4        6.19       41.70     32.56 o 
   4   8   4        1.05      -15.70     50.42 o 
   6   8   4     2208.63     2167.14    133.30 o 
   8   8   4      730.12      540.08     93.32 o 
  10   8   4      152.43      155.16     74.03 o 
  12   8   4      228.21      173.93     77.23 o 
  14   8   4       51.30      101.00     78.75 o 
  16   8   4      162.94      255.12     89.42 o 
 -13   9   4      380.45      315.76     96.58 o 
 -11   9   4        4.78       25.27     76.22 o 
  -9   9   4        2.69       28.30     50.29 o 
  -7   9   4      530.16      315.40    153.88 o 
  -5   9   4       90.84       78.68     69.86 o 
  -3   9   4       87.73       84.92     67.48 o 
  -1   9   4        1.95      -41.71     70.30 o 
   3   9   4      415.68      387.13    106.62 o 
   5   9   4      224.63      226.69     95.52 o 
   7   9   4      740.39      603.40    128.82 o 
   9   9   4      611.68      355.85    113.35 o 
 -37   1   5      297.49      313.81    147.99 o 
 -35   1   5      384.60      275.80     78.61 o 
 -33   1   5      961.14     1188.95    110.04 o 
 -31   1   5     1835.10     1643.38    231.65 o 
 -29   1   5      726.37      801.21     85.33 o 
 -27   1   5      525.95      624.45     73.21 o 
 -25   1   5     1003.72     1267.61     88.13 o 
 -23   1   5    11730.58    11067.67    314.87 o 
 -21   1   5      711.52      707.79     45.16 o 
 -19   1   5     5029.82     5067.69    108.77 o 
 -17   1   5       14.22       12.75     13.51 o 
 -15   1   5    12079.41    11922.52    263.51 o 
 -13   1   5      111.34      143.73     17.96 o 
 -11   1   5     7950.55     7987.62    105.41 o 
  -9   1   5      138.99       94.86     11.03 o 
  -7   1   5     2313.25     2009.77     44.08 o 
  -5   1   5    25533.71    25089.41    268.79 o 
  -3   1   5    25273.70    24723.75    304.03 o 
  -1   1   5    21413.50    21529.56    214.83 o 
   1   1   5     6524.85     6435.08     69.09 o 
   3   1   5     9770.39     9387.91     99.80 o 
   5   1   5    14735.76    15005.10    161.02 o 
   7   1   5     9486.31     9699.46    123.53 o 
   9   1   5     2151.31     1893.30     64.55 o 
  11   1   5     6321.93     6508.53    100.64 o 
  13   1   5     6335.21     6010.28    128.38 o 
  15   1   5    14130.26    14457.59    205.99 o 
  17   1   5     2641.26     2542.13     97.82 o 
  19   1   5     3155.31     3046.84    136.59 o 
  21   1   5      238.27      263.56     54.96 o 
  23   1   5      728.08      791.00    147.23 o 
  25   1   5     1384.63     1366.44    111.10 o 
  27   1   5     2115.21     2055.25    136.81 o 
  29   1   5      990.81     1187.69    116.70 o 
  31   1   5     4537.89     5014.48    188.56 o 
  33   1   5      425.74      371.81     89.77 o 
 -36   2   5     1449.56     1557.80    169.68 o 
 -34   2   5     2964.78     2975.53    734.74 o 
 -32   2   5      403.29      225.50    144.46 o 
 -30   2   5     1123.84     1011.80    125.53 o 
 -28   2   5      365.48      293.78    130.50 o 
 -26   2   5      742.94      812.15     77.19 o 
 -24   2   5      758.71      601.91     80.26 o 
 -22   2   5     7660.59     7734.96    180.27 o 
 -20   2   5     5367.04     5408.71    121.94 o 
 -18   2   5    12965.15    12856.23    188.08 o 
 -16   2   5    22078.63    22855.81    290.94 o 
 -14   2   5    10845.28    10981.48    144.24 o 
 -12   2   5    10864.54    10462.69    142.64 o 
 -10   2   5     5145.85     5482.93     80.68 o 
  -8   2   5     5314.89     5078.70     90.31 o 
  -6   2   5      315.13      295.35     21.71 o 
  -4   2   5     3764.00     3422.45     48.31 o 
  -2   2   5     1345.61     1441.49     34.15 o 
   0   2   5     1418.80     1131.86     34.03 o 
   2   2   5      531.53      642.91     20.16 o 
   4   2   5    33774.01    34428.03    338.72 o 
   6   2   5    14728.05    15312.14    159.55 o 
   8   2   5    24817.59    24518.60    259.45 o 
  10   2   5     6512.83     6387.89     90.48 o 
  12   2   5    10325.15    10364.17    138.53 o 
  14   2   5      921.79      866.94     45.75 o 
  16   2   5      458.74      380.25     35.93 o 
  18   2   5       68.52       87.04     33.96 o 
  20   2   5      634.62      773.60     67.11 o 
  22   2   5     3092.35     3187.84    185.11 o 
  24   2   5     3324.72     3529.87    137.47 o 
  26   2   5     2070.82     2260.08    153.29 o 
  28   2   5      447.39      435.74     87.32 o 
  30   2   5     2954.13     3310.36    181.60 o 
  32   2   5      331.61      447.23    117.35 o 
 -35   3   5      777.53      736.73    134.88 o 
 -33   3   5      593.31      382.57    142.27 o 
 -31   3   5      305.23      429.84    100.37 o 
 -29   3   5       99.77      141.67     73.73 o 
 -27   3   5      858.21      905.81    117.55 o 
 -25   3   5      223.98      271.90     75.03 o 
 -23   3   5      575.16      593.83     88.59 o 
 -21   3   5     2639.68     2427.92    150.36 o 
 -19   3   5     2011.71     2098.52     90.89 o 
 -17   3   5      571.27      494.18     50.38 o 
 -15   3   5      545.66      576.35     31.22 o 
 -13   3   5       17.64       20.09     11.77 o 
 -11   3   5     1133.56     1011.77     44.11 o 
  -9   3   5      263.48      427.64     26.62 o 
  -7   3   5     1045.40      967.69     38.89 o 
  -5   3   5      580.35      628.91     22.88 o 
  -3   3   5       14.19       10.70      7.68 o 
  -1   3   5     1162.84     1084.41     24.14 o 
   1   3   5     2914.48     2914.86     50.96 o 
   3   3   5    13444.53    13891.84    133.12 o 
   5   3   5     4208.11     4058.59     52.96 o 
   7   3   5     1276.62     1270.56     36.91 o 
   9   3   5       22.98       14.35     13.02 o 
  11   3   5      207.37      155.15     17.65 o 
  13   3   5     3101.83     3069.40     67.85 o 
  15   3   5      116.64      115.98     32.04 o 
  17   3   5     5561.38     5716.78    247.81 o 
  19   3   5     5431.17     5399.68    157.40 o 
  21   3   5        1.16       30.12     35.42 o 
  23   3   5     2478.49     2641.77    145.24 o 
  25   3   5       15.44      114.80     55.55 o 
  27   3   5       17.48       22.38     55.83 o 
  29   3   5      136.73      164.46     65.63 o 
  31   3   5        5.67       36.32    114.69 o 
 -34   4   5      663.45      565.69    130.86 o 
 -32   4   5      260.51      320.84    100.33 o 
 -30   4   5     2007.62     2142.16    182.22 o 
 -28   4   5       83.82       97.33     82.07 o 
 -26   4   5     2978.05     3377.30    197.50 o 
 -24   4   5    11767.67    11249.03    379.69 o 
 -22   4   5      280.96      226.62     69.02 o 
 -20   4   5      452.28      368.76     64.26 o 
 -18   4   5       35.70       47.56     35.05 o 
 -16   4   5        5.45       23.39     34.88 o 
 -14   4   5     5300.31     5341.39    119.63 o 
 -12   4   5       60.09       59.34     21.35 o 
 -10   4   5     8636.88     8308.09    120.00 o 
  -8   4   5     1459.41     1268.63     33.62 o 
  -6   4   5    15549.55    15564.40    179.02 o 
  -4   4   5    14168.90    13662.85    134.09 o 
  -2   4   5      150.88      196.97     14.92 o 
   0   4   5     2376.29     2269.55     39.60 o 
   2   4   5    23851.26    25074.75    238.58 o 
   4   4   5        5.42       23.67     10.11 o 
   6   4   5     7865.63     8046.87    107.49 o 
   8   4   5      104.69       92.68     18.12 o 
  10   4   5        9.59       16.26     16.85 o 
  12   4   5      509.36      523.90     46.48 o 
  14   4   5    11148.05    10903.06    198.40 o 
  16   4   5     7332.99     7029.04    152.08 o 
  18   4   5     1877.00     2006.83     94.39 o 
  20   4   5      284.41      259.33     73.72 o 
  22   4   5     5665.00     5963.60    267.26 o 
  24   4   5      411.66      369.22     76.44 o 
  26   4   5      993.06      856.04    135.58 o 
  28   4   5      682.13      547.96    119.69 o 
  30   4   5       45.49       57.57     83.03 o 
 -31   5   5     1619.90     1521.38    174.07 o 
 -29   5   5       96.94      134.75     80.97 o 
 -27   5   5      536.61      460.69    105.50 o 
 -25   5   5      273.27      373.34     91.30 o 
 -23   5   5      554.85      515.65    117.38 o 
 -21   5   5       11.34       50.31     57.06 o 
 -19   5   5     4963.88     5141.28    176.71 o 
 -17   5   5     1506.69     1387.13     79.50 o 
 -15   5   5    12977.52    13403.07    214.43 o 
 -13   5   5     1611.65     1519.28     68.51 o 
 -11   5   5     6275.56     6253.60    121.61 o 
  -9   5   5     6986.32     7318.49    110.48 o 
  -7   5   5      757.02      741.85     37.36 o 
  -5   5   5      601.23      519.19     29.61 o 
  -3   5   5      641.85      719.09     36.64 o 
  -1   5   5     6915.91     7031.04    103.17 o 
   1   5   5       11.79        5.16     12.76 o 
   3   5   5      409.19      337.44     29.82 o 
   5   5   5    11453.89    11853.04    163.13 o 
   7   5   5    14066.44    14185.28    217.88 o 
   9   5   5        2.54       65.98     24.91 o 
  11   5   5     7140.72     7319.85    152.99 o 
  13   5   5      830.63      781.44     54.16 o 
  15   5   5      120.57      114.32     56.88 o 
  17   5   5     6289.76     6465.89    153.42 o 
  19   5   5      624.89      648.32    129.38 o 
  21   5   5       10.22      -14.31     45.69 o 
  23   5   5     1189.60     1149.78    191.55 o 
  25   5   5      328.83      332.86    128.31 o 
  27   5   5     1560.39     1810.45    193.03 o 
 -28   6   5       31.72       27.25     67.95 o 
 -26   6   5     3526.14     3426.66    305.61 o 
 -24   6   5     1429.95     1509.47    142.47 o 
 -22   6   5      299.50      190.94    104.30 o 
 -20   6   5      931.88      929.80     84.67 o 
 -18   6   5        1.68       -1.12     33.45 o 
 -16   6   5      504.60      481.93     51.43 o 
 -14   6   5      122.34      103.86     34.73 o 
 -12   6   5      493.21      499.44     48.76 o 
 -10   6   5     2670.91     2353.97    105.27 o 
  -8   6   5     1014.37      908.92     46.72 o 
  -6   6   5      151.42       92.62     24.70 o 
  -4   6   5     9862.84    10223.34    189.55 o 
  -2   6   5     4412.43     4550.85     81.25 o 
   0   6   5    11221.38    11655.43    165.57 o 
   2   6   5     1788.37     1736.23     60.34 o 
   4   6   5      204.99      169.08     31.46 o 
   6   6   5     1751.27     1787.34    104.82 o 
   8   6   5        2.62        9.03     26.50 o 
  10   6   5      242.98      213.66     38.47 o 
  12   6   5       60.85       42.11     31.06 o 
  14   6   5       44.88       67.01     37.01 o 
  16   6   5     2893.94     2989.90    222.49 o 
  18   6   5     1236.59     1258.73     86.82 o 
  20   6   5      974.69      853.27     80.37 o 
  22   6   5      340.91      483.16    112.13 o 
  24   6   5      111.08      151.16     94.30 o 
 -25   7   5      315.15      372.34     90.41 o 
 -23   7   5      496.99      530.88    100.55 o 
 -21   7   5      431.11      473.50    120.88 o 
 -19   7   5       78.64       93.27     46.64 o 
 -17   7   5        5.04       -6.39     39.47 o 
 -15   7   5     1409.14     1430.56     80.46 o 
 -13   7   5      243.00      137.68     41.11 o 
 -11   7   5       39.66        3.99     28.52 o 
  -9   7   5      410.02      372.58     76.80 o 
  -7   7   5     4760.16     4740.80    157.18 o 
  -5   7   5      728.58      587.98     64.01 o 
  -3   7   5       47.02       43.39     28.13 o 
  -1   7   5     2271.08     2326.59     82.03 o 
   1   7   5      114.55      122.63     27.94 o 
   3   7   5     1038.93     1061.44     55.12 o 
   5   7   5      375.51      411.29     52.37 o 
   7   7   5      901.46      958.60    103.55 o 
   9   7   5      552.50      537.75     94.18 o 
  11   7   5      174.95       80.08     48.87 o 
  13   7   5     1665.57     1407.46    101.71 o 
  15   7   5      269.76      120.05     72.81 o 
  17   7   5       81.26       41.68     58.87 o 
  19   7   5      159.41      232.32     73.50 o 
  21   7   5        2.23       79.11     70.14 o 
 -20   8   5      356.92      319.38     97.20 o 
 -18   8   5      851.03      888.28    125.39 o 
 -16   8   5      432.06      444.15     98.32 o 
 -14   8   5      745.62      635.74    108.93 o 
 -12   8   5     2031.53     2158.97    268.91 o 
 -10   8   5       36.27       60.24     43.32 o 
  -8   8   5      754.17      759.30     82.91 o 
  -6   8   5      483.03      457.30     70.80 o 
  -4   8   5      387.90      433.80     65.97 o 
  -2   8   5      389.68      203.93     55.12 o 
   0   8   5     2646.49     2756.00    110.14 o 
   2   8   5      485.87      504.80     56.41 o 
   4   8   5     3239.99     3681.59    139.50 o 
   6   8   5       95.82       67.62     59.45 o 
   8   8   5      290.48       51.25     63.91 o 
  10   8   5     1254.55     1482.68    254.95 o 
  12   8   5       99.72      180.48     81.62 o 
  14   8   5     1402.21     1510.24    147.20 o 
  16   8   5       21.29       -2.74     78.34 o 
 -11   9   5      686.07      726.15    123.77 o 
  -9   9   5      221.63      254.49     90.59 o 
  -7   9   5      690.59      943.88    130.50 o 
  -5   9   5      513.37      486.58    121.76 o 
  -3   9   5     1565.05     1477.04    126.49 o 
  -1   9   5     1173.95     1448.29    138.57 o 
   3   9   5     1195.88     1241.44    143.28 o 
   5   9   5      382.40      237.79     94.85 o 
   7   9   5     1222.52     1527.67    168.84 o 
 -36   0   6      221.85       83.75    122.09 o 
 -34   0   6     1287.10     1398.85    210.55 o 
 -32   0   6     5056.07     5471.61    352.49 o 
 -30   0   6      880.16      912.83    165.14 o 
 -26   0   6    10044.32     9643.27    442.29 o 
 -24   0   6     2160.55     1953.98    119.48 o 
 -22   0   6     9579.27     9684.55    246.06 o 
 -20   0   6       70.58       46.70     26.16 o 
 -18   0   6     6781.23     7105.13    195.30 o 
 -16   0   6       52.66       10.44     18.29 o 
 -14   0   6    10822.58    11121.09    205.45 o 
 -12   0   6    34184.86    32581.37    449.38 o 
 -10   0   6    32267.82    32656.46    689.03 o 
  -8   0   6    39976.73    40663.65    538.74 o 
  -6   0   6    31259.89    29442.36    438.22 o 
  -4   0   6      363.48      349.96     32.72 o 
  -2   0   6    21146.66    21471.31    325.79 o 
   0   0   6     9557.21     9613.84    140.25 o 
   2   0   6     8083.34     8746.77    174.95 o 
   4   0   6    17588.88    18313.94    347.84 o 
   6   0   6     5092.60     5963.44    108.09 o 
   8   0   6    14524.91    15701.88    266.28 o 
  10   0   6    10107.05    10144.08    191.17 o 
  12   0   6     4639.25     4709.00    126.53 o 
  14   0   6    18421.37    18358.23    364.21 o 
  16   0   6       24.62      -12.44     51.46 o 
  18   0   6     2667.82     2537.06    198.95 o 
  20   0   6     6111.80     6281.70    248.34 o 
  22   0   6     1604.57     1691.72    139.11 o 
  24   0   6     7202.83     7478.43    297.61 o 
  26   0   6      164.84      268.17    166.99 o 
  28   0   6     1523.60     1432.14    154.67 o 
  30   0   6      826.07      964.76    146.48 o 
  32   0   6      834.11      871.54    147.73 o 
 -37   1   6     2020.63     2259.55    281.85 o 
 -35   1   6      123.31       52.94     63.07 o 
 -33   1   6     1028.27     1210.02    108.50 o 
 -31   1   6       11.20       17.06     44.30 o 
 -29   1   6      312.94      430.58     67.64 o 
 -27   1   6        7.28       -3.15     36.28 o 
 -25   1   6       99.24       52.17     31.21 o 
 -23   1   6      565.26      652.23     53.59 o 
 -21   1   6     5692.77     5501.81    147.27 o 
 -19   1   6      485.56      511.93     37.59 o 
 -17   1   6    14423.78    14149.53    213.19 o 
 -15   1   6     1931.73     1766.40     47.52 o 
 -13   1   6    17113.33    17953.76    199.55 o 
 -11   1   6    13078.18    12750.33    145.47 o 
  -9   1   6      643.97      746.66     24.67 o 
  -7   1   6    10090.84     9866.32    128.07 o 
  -5   1   6    18824.27    19957.71    251.78 o 
  -3   1   6      901.25     1036.54     40.55 o 
  -1   1   6      165.10      165.59     10.64 o 
   1   1   6     2928.29     2973.75     42.45 o 
   3   1   6    14564.76    14426.35    162.30 o 
   5   1   6    17717.61    17363.72    155.98 o 
   7   1   6     5126.62     5525.50     72.60 o 
   9   1   6    29077.83    28993.94    341.80 o 
  11   1   6     2283.36     2123.83     51.00 o 
  13   1   6     6783.27     6975.87    112.47 o 
  15   1   6       66.13       55.01     22.23 o 
  17   1   6      337.15      302.86     52.86 o 
  19   1   6     7426.55     7172.82    283.58 o 
  21   1   6     5368.86     4943.08    179.46 o 
  23   1   6     1322.75     1338.92    105.03 o 
  25   1   6     1999.71     1813.98    128.14 o 
  27   1   6        6.07       35.78     51.18 o 
  29   1   6     1498.46     1446.40    112.60 o 
  31   1   6      577.95      499.06     82.15 o 
 -36   2   6     1028.45     1357.63    159.89 o 
 -34   2   6       38.55       19.09     71.58 o 
 -32   2   6      158.69      125.06     70.39 o 
 -30   2   6       46.94        9.42     55.26 o 
 -28   2   6        2.09       28.48     50.27 o 
 -26   2   6      360.27      365.23     57.94 o 
 -24   2   6     3426.72     3263.79    129.48 o 
 -22   2   6       57.87        8.50     29.46 o 
 -20   2   6     1210.22     1334.97     58.49 o 
 -18   2   6     1384.91     1303.80     44.10 o 
 -16   2   6      196.19      207.65     22.10 o 
 -14   2   6    13409.44    12859.80    165.75 o 
 -12   2   6     1347.43     1363.34     37.83 o 
 -10   2   6     1490.79     1416.56     38.82 o 
  -8   2   6        7.53       35.28     12.62 o 
  -6   2   6     8120.95     8053.00    107.03 o 
  -4   2   6    13551.23    13712.94    137.91 o 
  -2   2   6      320.65      318.15     12.68 o 
   0   2   6    21568.10    21759.90    210.72 o 
   2   2   6      315.50      298.56     15.25 o 
   4   2   6     9233.69    10503.39    114.52 o 
   6   2   6     5263.46     4862.51     65.23 o 
   8   2   6    12394.94    11935.47    136.58 o 
  10   2   6      445.87      407.86     26.45 o 
  12   2   6     7855.79     7872.90    104.86 o 
  14   2   6     2292.69     2262.05     52.07 o 
  16   2   6    12932.53    12879.84    225.90 o 
  18   2   6      890.03     1015.54     72.70 o 
  20   2   6       48.17       75.07     47.96 o 
  22   2   6       23.42       14.78     35.72 o 
  24   2   6     1534.11     1642.85    156.93 o 
  26   2   6      949.54     1181.08    109.83 o 
  28   2   6      424.88      264.24     73.36 o 
  30   2   6      169.23      112.41     66.68 o 
  32   2   6     1475.61     1682.13    186.41 o 
 -35   3   6      706.36      926.39    211.05 o 
 -33   3   6      876.76      861.68    133.18 o 
 -31   3   6     1697.30     1993.60    168.84 o 
 -29   3   6     4606.94     4440.24    226.65 o 
 -27   3   6       26.83      -34.27     50.75 o 
 -25   3   6     3017.10     3289.66    183.31 o 
 -23   3   6      463.61      515.51    130.16 o 
 -21   3   6    13090.90    12942.67    317.09 o 
 -19   3   6      712.52      632.36     56.93 o 
 -17   3   6     2431.57     2412.29     92.26 o 
 -15   3   6        3.55       12.89     19.80 o 
 -13   3   6     6045.31     5836.81    101.12 o 
 -11   3   6      670.33      702.77     42.54 o 
  -9   3   6     5796.16     5335.11     90.78 o 
  -7   3   6       10.68       16.56     10.08 o 
  -5   3   6     6737.70     6239.42     77.54 o 
  -3   3   6    18436.90    17693.91    176.33 o 
  -1   3   6      124.15      138.25     15.84 o 
   1   3   6    63266.82    61652.23    516.43 o 
   3   3   6     3708.44     3769.49     51.97 o 
   5   3   6    10572.29    10458.13    113.30 o 
   7   3   6      316.01      379.04     23.93 o 
   9   3   6     4343.76     4333.48     75.45 o 
  11   3   6       25.04       41.36     14.55 o 
  13   3   6     5431.00     5552.77     94.74 o 
  15   3   6     6431.89     6696.97    128.38 o 
  17   3   6     1692.72     1943.12     77.62 o 
  19   3   6     1958.29     2184.17    165.74 o 
  21   3   6      724.75      929.02     88.68 o 
  23   3   6     5913.02     6289.82    188.25 o 
  25   3   6      106.38      190.38     64.98 o 
  27   3   6      552.67      480.24     89.06 o 
  29   3   6       93.11       39.62     78.34 o 
  31   3   6      668.32      745.00    205.84 o 
 -34   4   6        5.51      -20.56     75.20 o 
 -32   4   6      874.17      646.21    165.31 o 
 -30   4   6      348.36      340.71     99.89 o 
 -28   4   6      326.47      302.47    140.93 o 
 -26   4   6      117.39      177.88     72.35 o 
 -24   4   6     1639.82     1880.96    152.69 o 
 -22   4   6     3848.46     4125.29    269.91 o 
 -20   4   6     3976.12     4330.70    160.43 o 
 -18   4   6    11004.22    11340.18    248.37 o 
 -16   4   6     1980.26     2188.33     92.02 o 
 -14   4   6    21665.60    21910.32    368.73 o 
 -12   4   6     2190.34     2228.05     70.69 o 
 -10   4   6      688.80      532.48     33.32 o 
  -8   4   6       27.77       41.54     13.08 o 
  -6   4   6     1125.29     1273.03     36.32 o 
  -4   4   6        5.32       -1.19      8.37 o 
  -2   4   6     5108.17     5298.09     66.01 o 
   0   4   6     1528.48     1556.51     36.90 o 
   2   4   6    25324.42    25780.46    236.63 o 
   4   4   6      612.24      630.18     23.95 o 
   6   4   6     9127.00     9173.68    119.79 o 
   8   4   6     7646.08     7590.62    117.33 o 
  10   4   6     2872.52     2810.73     85.26 o 
  12   4   6    12474.99    12369.29    195.90 o 
  14   4   6     1772.91     1692.93     90.41 o 
  16   4   6     1130.92     1260.56     67.15 o 
  18   4   6      487.06      536.92     91.50 o 
  20   4   6      249.14      184.06     46.52 o 
  22   4   6      483.62      495.45    116.30 o 
  24   4   6      394.03      226.74     71.26 o 
  26   4   6       97.95       93.07     81.26 o 
  28   4   6     2929.61     2849.99    226.47 o 
 -31   5   6       27.58       -1.15     66.07 o 
 -29   5   6        4.72       50.81     63.18 o 
 -27   5   6      644.41      415.99    127.86 o 
 -25   5   6     1273.15     1197.23    198.16 o 
 -23   5   6       18.45        7.74     52.76 o 
 -21   5   6      834.31      846.93    102.98 o 
 -19   5   6     1664.63     1701.19    115.49 o 
 -17   5   6       98.32       89.10     45.65 o 
 -15   5   6     1207.12     1162.71     62.26 o 
 -13   5   6     1247.19     1196.06     54.45 o 
 -11   5   6      329.46      307.13     44.76 o 
  -9   5   6      140.15      205.36     23.23 o 
  -7   5   6        2.84        5.26     16.39 o 
  -5   5   6      531.32      553.08     45.44 o 
  -3   5   6       33.02       49.15     13.92 o 
  -1   5   6     2298.33     2258.45     48.98 o 
   1   5   6      497.82      578.38     30.49 o 
   3   5   6      165.64      221.04     19.71 o 
   5   5   6      322.63      284.27     25.27 o 
   7   5   6     1679.42     1636.09     63.95 o 
   9   5   6     1049.41      997.39     55.56 o 
  11   5   6       14.27       36.46     27.17 o 
  13   5   6     1740.45     1717.45     75.24 o 
  15   5   6      149.02      127.84     46.69 o 
  17   5   6     1454.60     1300.38    132.46 o 
  19   5   6       46.81       15.92     34.27 o 
  21   5   6     1511.49     1454.72     97.17 o 
  23   5   6        6.21       29.10     73.36 o 
  25   5   6        4.33       37.64     81.33 o 
  27   5   6       55.63      -47.48     82.92 o 
 -28   6   6     2165.56     2411.17    170.14 o 
 -26   6   6      460.57      338.60    106.65 o 
 -24   6   6       81.34       -5.94     55.66 o 
 -22   6   6     4672.08     4786.12    199.47 o 
 -20   6   6        4.60       31.21     43.19 o 
 -18   6   6     1000.82     1022.79     68.85 o 
 -16   6   6        4.72       -1.67     31.73 o 
 -14   6   6      225.51      216.90     39.58 o 
 -12   6   6     3121.70     3222.13    117.55 o 
 -10   6   6     4634.43     4681.17    107.36 o 
  -8   6   6       20.66       28.71     26.18 o 
  -6   6   6     4348.23     4413.70    121.54 o 
  -4   6   6        6.82       -2.09     19.36 o 
  -2   6   6     2003.40     2071.81     55.83 o 
   0   6   6     1402.01     1370.49     46.21 o 
   2   6   6     6340.27     6748.15    118.69 o 
   4   6   6     2247.48     2248.74     72.82 o 
   6   6   6       52.65       20.61     29.27 o 
   8   6   6     1669.68     1784.68    153.67 o 
  10   6   6       14.60       34.08     29.52 o 
  12   6   6     1961.09     1861.05     83.33 o 
  14   6   6       68.98       53.54     36.78 o 
  16   6   6      400.03      320.66     53.85 o 
  18   6   6      295.72      294.70     82.80 o 
  20   6   6      734.02      698.77    113.57 o 
  22   6   6        5.84       19.07     87.68 o 
  24   6   6      411.19      459.11    122.73 o 
 -25   7   6      907.61     1197.55    133.16 o 
 -23   7   6       40.15      121.92     76.63 o 
 -21   7   6      665.89      560.28    170.27 o 
 -19   7   6     3061.85     3001.57    223.51 o 
 -17   7   6      338.78      354.65     52.59 o 
 -15   7   6      219.30      212.21     46.96 o 
 -13   7   6     5218.14     5574.06    158.44 o 
 -11   7   6       98.41       75.80     39.43 o 
  -9   7   6     3832.43     4021.77    138.74 o 
  -7   7   6     4450.35     4713.30    156.06 o 
  -5   7   6     1261.16     1200.40    172.98 o 
  -3   7   6     2504.60     2877.21    116.42 o 
  -1   7   6     1276.09     1237.81     79.54 o 
   1   7   6     2716.41     2971.87     81.10 o 
   3   7   6      285.59      257.57     35.67 o 
   5   7   6     1097.77     1281.97     80.39 o 
   7   7   6      237.50      176.97     44.55 o 
   9   7   6     4326.11     4239.96    135.81 o 
  11   7   6        3.10       12.33     49.10 o 
  13   7   6      706.21      608.25     98.21 o 
  15   7   6      656.55      551.83    101.96 o 
  17   7   6     1766.84     1843.84    174.89 o 
  19   7   6      433.50      580.07     93.86 o 
  21   7   6     1008.79     1079.51    126.88 o 
 -20   8   6       33.25       -3.36     77.56 o 
 -18   8   6      320.39      272.02     92.80 o 
 -16   8   6      188.30      147.58    103.93 o 
 -14   8   6      565.95      524.36    103.05 o 
 -12   8   6        5.55      -20.12     62.22 o 
 -10   8   6       82.81       28.36     42.88 o 
  -8   8   6       27.46       33.38     41.72 o 
  -6   8   6       95.06       21.52     59.62 o 
  -4   8   6      951.46      944.59     84.13 o 
  -2   8   6       84.03      109.87     45.94 o 
   0   8   6       99.67      119.42     44.99 o 
   2   8   6      346.16      319.16     73.95 o 
   4   8   6      506.03      475.77    132.91 o 
   6   8   6       56.71      124.09     61.86 o 
   8   8   6      278.94      228.04     99.89 o 
  10   8   6     1547.56     1458.34    449.52 o 
  12   8   6      270.93      213.60     82.50 o 
  14   8   6        2.85       19.59     74.29 o 
  16   8   6      326.82      350.00     98.96 o 
 -11   9   6      227.74      155.45     99.73 o 
  -9   9   6        7.03      -59.68     66.20 o 
  -7   9   6      222.98      223.23     59.92 o 
  -5   9   6      553.41      328.39    120.92 o 
  -3   9   6      223.90      136.89     75.88 o 
  -1   9   6      167.50      242.43     79.04 o 
   3   9   6        1.77      110.66     80.39 o 
   5   9   6      180.00      234.09     98.21 o 
   7   9   6       26.51       64.58     89.47 o 
 -37   1   7      501.32      386.46    156.06 o 
 -35   1   7     2523.49     2655.71    153.81 o 
 -33   1   7      466.54      375.21     72.31 o 
 -31   1   7     2946.65     3186.94    149.10 o 
 -29   1   7      117.43       75.05     43.98 o 
 -27   1   7     4529.98     4591.34    164.08 o 
 -25   1   7     1589.06     1756.74     83.43 o 
 -23   1   7     2096.45     2164.99     78.21 o 
 -21   1   7     2473.25     2833.64     80.38 o 
 -19   1   7    10232.96    10775.40    164.25 o 
 -17   1   7     1965.52     2035.00     55.10 o 
 -15   1   7     5615.18     5441.21    113.40 o 
 -13   1   7      823.19      767.00     27.12 o 
 -11   1   7     6913.59     6976.96     89.84 o 
  -9   1   7    17346.72    17997.03    203.62 o 
  -7   1   7      370.11      320.51     14.30 o 
  -5   1   7     1735.06     1584.41     38.08 o 
  -3   1   7     6053.74     6360.78     80.48 o 
  -1   1   7     3344.99     2982.92     50.78 o 
   1   1   7    16523.58    17099.55    169.62 o 
   3   1   7    83630.09    85444.46    805.21 o 
   5   1   7     9818.86    10757.80    121.33 o 
   7   1   7    13944.48    14110.55    165.30 o 
   9   1   7      178.70      180.88     18.56 o 
  11   1   7    13019.87    13281.10    177.40 o 
  13   1   7     2142.04     2259.58     56.06 o 
  15   1   7    12500.25    12838.65    212.52 o 
  17   1   7     4594.82     4544.98    161.62 o 
  19   1   7     2561.85     2593.43    127.75 o 
  21   1   7    25477.09    25595.65    549.14 o 
  23   1   7      101.82       45.91     44.23 o 
  25   1   7     3761.85     3949.19    176.64 o 
  27   1   7      291.16      313.77     65.51 o 
  29   1   7        9.27      -15.52     50.61 o 
  31   1   7       22.90       73.83     59.72 o 
 -36   2   7       11.32       13.85     78.34 o 
 -34   2   7      635.10      479.44    107.75 o 
 -32   2   7      224.37      154.38     76.26 o 
 -30   2   7      503.24      418.09     90.38 o 
 -28   2   7      722.16      695.54    104.38 o 
 -26   2   7     2978.31     2942.21    142.19 o 
 -24   2   7      893.71      920.19     64.68 o 
 -22   2   7     6583.98     6601.61    145.10 o 
 -20   2   7    17352.61    17849.75    266.52 o 
 -18   2   7      219.82      213.96     22.31 o 
 -16   2   7    27345.81    28025.54    303.01 o 
 -14   2   7     6087.84     6112.40     95.87 o 
 -12   2   7    29433.44    30103.46    336.16 o 
 -10   2   7     4325.32     4412.27     76.17 o 
  -8   2   7     7817.16     7141.63    104.40 o 
  -6   2   7      220.65      267.50     14.95 o 
  -4   2   7     1334.05     1099.85     24.82 o 
  -2   2   7       32.31       50.61      8.19 o 
   0   2   7     7873.06     7184.58     80.15 o 
   2   2   7     8505.03     8525.55     94.45 o 
   4   2   7    28158.64    29694.14    272.95 o 
   6   2   7    13300.46    13567.41    157.88 o 
   8   2   7     7736.61     8143.08    104.11 o 
  10   2   7    20921.64    20896.46    222.51 o 
  12   2   7      130.13      135.73     20.15 o 
  14   2   7    24401.77    23827.15    295.87 o 
  16   2   7     3655.01     3773.98    103.62 o 
  18   2   7      356.36      392.28     52.29 o 
  20   2   7      579.14      649.93     87.58 o 
  22   2   7     1815.28     2205.88    192.52 o 
  24   2   7      230.74      111.34     55.65 o 
  26   2   7     1574.13     1719.72    130.56 o 
  28   2   7       10.36       31.52     57.05 o 
  30   2   7     3936.05     3913.98    205.51 o 
 -35   3   7       67.99       40.99     78.34 o 
 -33   3   7      229.21      147.17     80.87 o 
 -31   3   7      496.94      467.04    103.16 o 
 -29   3   7       34.37       31.05     61.56 o 
 -27   3   7      346.45      432.49     92.18 o 
 -25   3   7       53.51       20.24     48.24 o 
 -23   3   7     2348.55     2121.57    146.38 o 
 -21   3   7     1279.65     1162.81     96.39 o 
 -19   3   7      145.92      119.61     30.28 o 
 -17   3   7      766.82      840.34     48.46 o 
 -15   3   7       17.18       15.05     16.99 o 
 -13   3   7      831.28      921.76     37.56 o 
 -11   3   7    14790.15    15369.64    186.96 o 
  -9   3   7     1568.77     1569.02     44.68 o 
  -7   3   7     1905.29     1771.12     34.81 o 
  -5   3   7     4649.32     4576.41     61.25 o 
  -3   3   7       37.17       64.41     13.20 o 
  -1   3   7     2195.35     2007.14     41.96 o 
   1   3   7     4250.18     4899.22     81.27 o 
   3   3   7      189.59      245.37     15.58 o 
   5   3   7      258.76      252.01     15.42 o 
   7   3   7      241.40      228.35     20.90 o 
   9   3   7      358.46      417.88     34.67 o 
  11   3   7     4416.81     4355.20     77.37 o 
  13   3   7        3.65       26.95     17.33 o 
  15   3   7       20.02       -4.55     20.11 o 
  17   3   7     3169.02     2933.73    127.25 o 
  19   3   7    12704.56    12700.06    282.79 o 
  21   3   7        2.09       -0.69     38.83 o 
  23   3   7      803.29      644.74     73.88 o 
  25   3   7       14.55       84.96     58.84 o 
  27   3   7      335.18      404.17    108.84 o 
  29   3   7      174.31      169.44    142.78 o 
 -34   4   7      117.22       43.20     65.15 o 
 -32   4   7      119.53      105.50     66.62 o 
 -30   4   7     1007.70     1046.51    113.58 o 
 -28   4   7     3161.41     2847.20    207.24 o 
 -26   4   7     2836.09     2808.88    204.91 o 
 -24   4   7     3784.32     4046.19    172.55 o 
 -22   4   7      600.11      545.88     95.21 o 
 -20   4   7      258.70      308.22     87.32 o 
 -18   4   7      260.53      200.07     60.88 o 
 -16   4   7        6.27       27.17     29.21 o 
 -14   4   7      249.24      266.46     33.18 o 
 -12   4   7     1394.09     1313.15     52.75 o 
 -10   4   7     1910.44     1860.39     60.22 o 
  -8   4   7    16478.49    15499.79    180.32 o 
  -6   4   7       86.33       64.34     13.50 o 
  -4   4   7     8885.75     8753.38    103.73 o 
  -2   4   7     5217.16     5277.18     66.59 o 
   0   4   7      298.03      372.09     19.19 o 
   2   4   7     5479.03     5525.58     71.90 o 
   4   4   7      473.67      543.89     22.97 o 
   6   4   7      242.46      251.46     24.11 o 
   8   4   7      316.76      308.15     27.55 o 
  10   4   7       57.33       38.04     19.38 o 
  12   4   7       78.31       90.54     31.06 o 
  14   4   7     4164.22     4177.76    109.91 o 
  16   4   7      232.90      230.47     38.69 o 
  18   4   7      862.10      855.90     71.32 o 
  20   4   7     1852.92     1916.57    101.56 o 
  22   4   7     1320.05     1354.76    117.41 o 
  24   4   7      643.25      615.43    187.47 o 
  26   4   7      129.60      169.29     72.35 o 
  28   4   7      599.05      508.04    124.75 o 
 -31   5   7      363.12      222.23     82.28 o 
 -29   5   7     1403.90     1367.71    131.36 o 
 -27   5   7     5041.99     4608.19    247.99 o 
 -25   5   7      585.14      499.25     83.15 o 
 -23   5   7      793.80      818.13     99.49 o 
 -21   5   7      141.29      183.00     58.67 o 
 -19   5   7    11592.51    11823.82    314.41 o 
 -17   5   7     4336.41     4307.06    165.61 o 
 -15   5   7     2845.42     2785.37    102.30 o 
 -13   5   7    11584.61    12165.51    392.16 o 
 -11   5   7     5055.88     5216.97    108.43 o 
  -9   5   7     3289.41     3238.95     65.81 o 
  -7   5   7      148.17      141.40     26.46 o 
  -5   5   7      524.29      542.32     35.54 o 
  -3   5   7     1026.40     1032.86     33.25 o 
  -1   5   7     4613.46     4935.22     79.93 o 
   1   5   7     1809.22     1904.10     43.44 o 
   3   5   7     9363.71     9440.33    117.42 o 
   5   5   7       86.44       98.08     23.49 o 
   7   5   7    15200.51    16011.11    243.07 o 
   9   5   7     4798.06     4698.72    116.73 o 
  11   5   7     7698.87     7962.21    166.17 o 
  13   5   7     2468.02     2562.64     91.01 o 
  15   5   7      134.03      139.23     35.73 o 
  17   5   7     2520.61     2520.04     98.07 o 
  19   5   7     1719.39     1607.47     85.07 o 
  21   5   7       47.01       18.40     44.91 o 
  23   5   7       25.15       -2.79    104.94 o 
  25   5   7      410.71      356.98    116.30 o 
 -28   6   7      401.86      520.99    100.94 o 
 -26   6   7      313.13      296.52     81.75 o 
 -24   6   7     1913.55     2046.59    148.12 o 
 -22   6   7      844.77      730.70     99.03 o 
 -20   6   7      406.09      467.44     64.05 o 
 -18   6   7      260.52      248.74     45.75 o 
 -16   6   7     1308.11     1246.12     93.27 o 
 -14   6   7     1637.06     1720.66     78.03 o 
 -12   6   7     2854.64     2782.65     91.71 o 
 -10   6   7      785.89      784.98     74.07 o 
  -8   6   7     2058.39     2072.85     71.09 o 
  -6   6   7       22.27      -21.98     26.03 o 
  -4   6   7     5518.33     5644.60    114.51 o 
  -2   6   7     6946.21     7057.79    129.90 o 
   0   6   7      540.71      487.18     34.42 o 
   2   6   7      896.64      845.11     41.61 o 
   4   6   7      294.27      286.56     33.89 o 
   6   6   7      288.95      251.38     47.62 o 
   8   6   7      101.11       84.13     31.58 o 
  10   6   7      824.81      946.07     84.13 o 
  12   6   7     6644.07     6868.72    161.26 o 
  14   6   7      717.75      662.51     60.07 o 
  16   6   7      752.16      805.41     67.58 o 
  18   6   7     3452.47     3590.63    169.38 o 
  20   6   7       14.04      -26.90     82.45 o 
  22   6   7      300.68      196.75     99.25 o 
  24   6   7      832.28      756.11    147.28 o 
 -25   7   7      193.46       74.14     76.74 o 
 -23   7   7        3.15       28.98     68.95 o 
 -21   7   7      610.39      522.02     88.55 o 
 -19   7   7        0.57        2.44     44.68 o 
 -17   7   7      442.44      334.02     59.80 o 
 -15   7   7      281.59      197.26     46.47 o 
 -13   7   7       98.26      114.92     37.81 o 
 -11   7   7     1215.16     1115.95     75.49 o 
  -9   7   7      379.23      375.17     63.40 o 
  -7   7   7     2717.01     2546.36    134.59 o 
  -5   7   7     1785.74     1849.93    113.28 o 
  -3   7   7        1.43      -25.40     33.69 o 
  -1   7   7     1825.22     1808.49     79.08 o 
   1   7   7      836.14      820.60     46.88 o 
   3   7   7      926.31      828.96     60.63 o 
   5   7   7     2995.70     3061.08    153.11 o 
   7   7   7     1977.22     2082.52     97.44 o 
   9   7   7      268.55      213.23     51.47 o 
  11   7   7      200.15      170.02     54.76 o 
  13   7   7      751.30      688.63    221.48 o 
  15   7   7      329.48      140.00     74.97 o 
  17   7   7       77.32      164.69     69.13 o 
  19   7   7     1301.66     1343.12    123.04 o 
 -20   8   7     4656.91     5016.72    249.90 o 
 -18   8   7       93.36      157.02     85.86 o 
 -16   8   7     3232.61     3157.87    193.16 o 
 -14   8   7      111.11      146.37    127.14 o 
 -12   8   7     1352.34     1378.62    133.22 o 
 -10   8   7        3.55       41.40     65.64 o 
  -8   8   7      386.56      352.98     57.00 o 
  -6   8   7       35.57       20.92     50.52 o 
  -4   8   7      156.87      122.44     54.27 o 
  -2   8   7      137.83      152.79     82.43 o 
   0   8   7     3700.60     4262.16    160.27 o 
   2   8   7       37.51       94.28     59.52 o 
   4   8   7     3639.77     4164.55    338.53 o 
   6   8   7     5337.72     5871.61    188.72 o 
   8   8   7       97.12      114.36     89.13 o 
  10   8   7     4138.19     4385.23    274.79 o 
  12   8   7      101.22       96.87     83.24 o 
  14   8   7      660.91      755.04    118.99 o 
 -11   9   7      574.11      549.70    247.04 o 
  -9   9   7      107.01      107.07     80.73 o 
  -7   9   7     1534.34     1586.32    152.18 o 
  -5   9   7     2372.24     2975.79    177.14 o 
  -3   9   7       29.19       35.59     87.62 o 
  -1   9   7     1371.90     1796.84    132.59 o 
   3   9   7      897.02     1419.70    144.96 o 
   5   9   7      446.73      411.35    111.33 o 
 -38   0   8      237.09       42.27     92.70 o 
 -36   0   8     2547.93     2801.22    205.81 o 
 -34   0   8     2464.08     2770.64    313.64 o 
 -32   0   8     3288.63     3581.37    276.81 o 
 -30   0   8     5492.98     5622.97    340.71 o 
 -28   0   8      271.17      417.20     74.68 o 
 -26   0   8     6996.77     6684.21    257.81 o 
 -24   0   8       27.24       51.51     43.05 o 
 -22   0   8      171.53      128.63     32.33 o 
 -20   0   8      482.33      445.08     40.09 o 
 -18   0   8    18194.90    17808.02    282.17 o 
 -16   0   8      230.35      242.14     27.77 o 
 -14   0   8    28637.47    29052.21    411.10 o 
 -12   0   8     7845.16     8997.11    170.32 o 
 -10   0   8    72994.94    73197.14    954.54 o 
  -8   0   8    28190.75    30269.94    456.82 o 
  -6   0   8    47051.79    43401.79    639.40 o 
  -4   0   8    40050.05    38865.29    561.16 o 
  -2   0   8      148.46      248.18     19.81 o 
   0   0   8    11695.95    10655.68    159.39 o 
   2   0   8     6907.32     8205.03    147.11 o 
   4   0   8    26489.39    29188.12    498.04 o 
   6   0   8    67227.83    76428.45   1089.66 o 
   8   0   8     1607.51     1763.93     81.14 o 
  10   0   8    10518.64    10586.07    178.12 o 
  12   0   8     5620.79     5868.28    159.67 o 
  14   0   8      588.61      546.80     49.39 o 
  16   0   8    64429.45    65571.24   1168.14 o 
  18   0   8    27707.18    28443.60    718.01 o 
  20   0   8      400.45      359.95     81.57 o 
  22   0   8     4531.15     4884.90    232.33 o 
  24   0   8     2423.11     2670.17    188.47 o 
  26   0   8     1127.00     1284.19    189.19 o 
  28   0   8       66.44       39.42     74.00 o 
  30   0   8      466.89      461.85    117.96 o 
 -37   1   8     1554.01     1466.84    174.03 o 
 -35   1   8      353.72      384.36     87.87 o 
 -33   1   8      527.93      424.30     67.54 o 
 -31   1   8      164.69      137.80     49.92 o 
 -29   1   8      143.76      122.77     42.43 o 
 -27   1   8      272.17      210.94     45.24 o 
 -25   1   8      804.51      878.85     65.74 o 
 -23   1   8      217.75      223.98     31.05 o 
 -21   1   8     8228.94     8634.21    135.84 o 
 -19   1   8     2593.49     2623.26     62.74 o 
 -17   1   8    11004.19    11012.28    150.97 o 
 -15   1   8    21625.74    21360.22    251.24 o 
 -13   1   8        1.71        2.83      9.67 o 
 -11   1   8    20628.42    21829.64    231.97 o 
  -9   1   8      819.10     1153.12     29.00 o 
  -7   1   8     7964.27     8876.26    128.47 o 
  -5   1   8     6621.41     6795.16     92.80 o 
  -3   1   8    10652.75    11544.79    112.21 o 
  -1   1   8     1090.66     1107.93     26.34 o 
   1   1   8       45.52       17.06      9.24 o 
   3   1   8     8308.63     8887.89    102.12 o 
   5   1   8    66428.18    68301.88    647.95 o 
   7   1   8    13356.48    13468.50    151.00 o 
   9   1   8     8194.83     8093.05    125.76 o 
  11   1   8    12969.23    12546.71    173.00 o 
  13   1   8     2498.78     2579.99     62.18 o 
  15   1   8     4656.61     4615.39    106.00 o 
  17   1   8       77.59       84.12     40.11 o 
  19   1   8       23.66       -0.56     38.13 o 
  21   1   8      181.90      159.25     59.18 o 
  23   1   8      231.29      220.07     61.02 o 
  25   1   8     1173.02     1435.44    105.13 o 
  27   1   8     2679.66     2776.57    145.35 o 
  29   1   8        0.93       48.49     55.28 o 
  31   1   8      981.38     1080.89    130.19 o 
 -36   2   8       62.13       38.74     67.86 o 
 -34   2   8      432.92      331.27     79.79 o 
 -32   2   8      408.45      445.11     96.95 o 
 -30   2   8      332.78      334.78    181.62 o 
 -28   2   8       95.23       22.79    101.41 o 
 -26   2   8       12.79       21.82     31.05 o 
 -24   2   8    10658.83    10678.23    206.60 o 
 -22   2   8     2296.12     2188.26     72.06 o 
 -20   2   8      753.11      652.79     40.71 o 
 -18   2   8     4900.67     5102.27     94.04 o 
 -16   2   8     2317.75     2246.45     69.01 o 
 -14   2   8     2944.82     2995.71     60.68 o 
 -12   2   8    19319.55    19795.76    250.87 o 
 -10   2   8     4455.68     4658.90     72.55 o 
  -8   2   8        0.72       14.49     10.15 o 
  -6   2   8     1244.07     1244.60     33.68 o 
  -4   2   8     1450.85     1224.25     29.60 o 
  -2   2   8    14454.48    14801.94    142.98 o 
   0   2   8      841.98      879.84     23.27 o 
   2   2   8      957.61      667.15     22.48 o 
   4   2   8    31889.48    34455.97    332.74 o 
   6   2   8    12108.95    13062.89    140.13 o 
   8   2   8      491.62      391.55     19.72 o 
  10   2   8       60.22       46.92     15.23 o 
  12   2   8       22.82       20.45     14.42 o 
  14   2   8    11586.87    11345.32    212.92 o 
  16   2   8      143.07       98.46     28.82 o 
  18   2   8       24.79       58.25     30.24 o 
  20   2   8     1452.93     1579.75    110.80 o 
  22   2   8      141.07      133.48     55.40 o 
  24   2   8     1596.49     1898.67    132.87 o 
  26   2   8      126.57      126.96     61.67 o 
  28   2   8       81.52      103.28     66.06 o 
  30   2   8     1011.35     1051.03    108.65 o 
 -35   3   8      855.36      830.78    113.11 o 
 -33   3   8     2747.21     2787.37    205.78 o 
 -31   3   8        2.25       40.54     55.85 o 
 -29   3   8     4591.48     4852.25    195.97 o 
 -27   3   8       27.77       90.46     51.64 o 
 -25   3   8    12787.82    12714.07    330.32 o 
 -23   3   8    11605.39    11993.98    347.16 o 
 -21   3   8      132.21      163.83     34.74 o 
 -19   3   8     1924.57     1962.70     91.27 o 
 -17   3   8     2648.19     2594.18     76.21 o 
 -15   3   8     2892.80     2832.51     62.66 o 
 -13   3   8     2055.94     1729.98     58.13 o 
 -11   3   8    13535.53    13848.61    173.19 o 
  -9   3   8    19051.38    19445.48    321.05 o 
  -7   3   8    13736.72    13297.90    151.76 o 
  -5   3   8     2985.65     2778.86     46.72 o 
  -3   3   8    14584.47    14469.37    137.20 o 
  -1   3   8     5027.96     4710.70     64.56 o 
   1   3   8     8388.08     8313.24     96.65 o 
   3   3   8    16912.83    16346.41    166.29 o 
   5   3   8     7682.67     8032.98     99.27 o 
   7   3   8     3627.23     3573.46     76.43 o 
   9   3   8     4185.00     4293.46     83.83 o 
  11   3   8     4121.12     3963.58    122.79 o 
  13   3   8    12299.16    12410.34    194.42 o 
  15   3   8     1315.29     1286.23     90.34 o 
  17   3   8     6810.27     6675.08    220.90 o 
  19   3   8     1686.62     1524.20     87.62 o 
  21   3   8       67.40       57.54     38.87 o 
  23   3   8    17139.45    17419.94    436.90 o 
  25   3   8     1638.51     1493.97    158.56 o 
  27   3   8     1255.97     1292.36    157.10 o 
  29   3   8      298.81      199.16    101.66 o 
 -34   4   8       90.61       50.15     69.10 o 
 -32   4   8      233.07       81.24     63.87 o 
 -30   4   8       19.46       48.15     57.67 o 
 -28   4   8     2672.81     2700.01    160.46 o 
 -26   4   8       63.45       51.73     50.20 o 
 -24   4   8      141.17      111.37     52.28 o 
 -22   4   8     7221.63     7182.96    229.49 o 
 -20   4   8      674.66      520.79     74.00 o 
 -18   4   8     8875.43     8952.48    248.92 o 
 -16   4   8      120.11       67.78     32.75 o 
 -14   4   8    13693.07    13603.87    228.20 o 
 -12   4   8     7820.20     8174.50    153.97 o 
 -10   4   8     2169.64     2220.25     63.83 o 
  -8   4   8       43.41       41.68     14.86 o 
  -6   4   8      889.35      889.09     30.48 o 
  -4   4   8     1035.38     1137.72     31.06 o 
  -2   4   8     3516.35     3383.79     52.60 o 
   0   4   8     4391.27     4636.56     80.58 o 
   2   4   8     4692.16     4494.30     63.84 o 
   4   4   8     1675.52     1408.96     35.85 o 
   6   4   8        2.32        3.05     15.61 o 
   8   4   8    13420.44    13683.23    216.62 o 
  10   4   8       28.53       65.35     21.94 o 
  12   4   8    13003.66    12988.35    210.51 o 
  14   4   8      667.53      565.51     44.65 o 
  16   4   8     2062.56     2044.03     83.45 o 
  18   4   8        4.43       43.76     36.64 o 
  20   4   8        9.75        8.10     38.14 o 
  22   4   8      241.77      246.32     70.93 o 
  24   4   8      333.64      168.47     66.22 o 
  26   4   8     2200.71     2008.77    173.19 o 
  28   4   8      734.99      498.46    184.32 o 
 -31   5   8       32.22      -55.13     66.20 o 
 -29   5   8      726.19      583.10     96.95 o 
 -27   5   8      539.38      525.50     89.53 o 
 -25   5   8      113.37       57.12     55.47 o 
 -23   5   8       18.34       32.61     53.06 o 
 -21   5   8       20.84      -39.97     44.37 o 
 -19   5   8       81.67       76.08     50.72 o 
 -17   5   8        4.73       18.61     42.65 o 
 -15   5   8      227.85      196.92     41.41 o 
 -13   5   8       67.33       67.90     34.47 o 
 -11   5   8     1072.83     1040.51    154.57 o 
  -9   5   8        0.15       14.67     18.76 o 
  -7   5   8      491.60      460.88     47.04 o 
  -5   5   8        0.00       10.71     17.94 o 
  -3   5   8      217.44      162.44     17.76 o 
  -1   5   8      357.75      353.18     23.89 o 
   1   5   8        1.74        4.65     14.37 o 
   3   5   8      214.87      208.55     24.03 o 
   5   5   8      935.93      913.81     34.87 o 
   7   5   8     1113.94     1017.49     53.13 o 
   9   5   8      146.24      148.37     41.85 o 
  11   5   8     1363.51     1301.49     67.93 o 
  13   5   8       55.81       57.63     32.39 o 
  15   5   8       66.36       76.74     34.41 o 
  17   5   8      122.41      103.42     36.77 o 
  19   5   8      793.08      759.22     66.43 o 
  21   5   8      701.61      612.33     75.85 o 
  23   5   8      325.11      155.07    124.11 o 
  25   5   8     1138.91     1438.78    436.57 o 
 -28   6   8      777.49      572.38    101.17 o 
 -26   6   8      173.75       93.13     89.35 o 
 -24   6   8      129.46      122.23     66.86 o 
 -22   6   8     3168.60     3058.85    168.03 o 
 -20   6   8       16.14      -34.45     39.09 o 
 -18   6   8     1722.90     1624.42     84.12 o 
 -16   6   8       22.00       76.40     34.39 o 
 -14   6   8     1862.94     1904.43     82.26 o 
 -12   6   8      424.28      451.79     47.38 o 
 -10   6   8     4554.28     4498.89    190.53 o 
  -8   6   8      369.30      363.03     38.36 o 
  -6   6   8     2563.64     2444.97     90.52 o 
  -4   6   8      783.06      784.40    115.49 o 
  -2   6   8      125.51      130.86     24.88 o 
   0   6   8     1180.74     1202.65     52.32 o 
   2   6   8     1053.42     1045.13     46.14 o 
   4   6   8      564.64      665.57     54.80 o 
   6   6   8      315.94      317.69     57.53 o 
   8   6   8     3246.54     3274.97    101.85 o 
  10   6   8        2.27       44.47     31.43 o 
  12   6   8     3661.20     3710.79    115.21 o 
  14   6   8       94.13       95.33     40.07 o 
  16   6   8     2151.57     2216.83    144.06 o 
  18   6   8      255.11      211.63     66.28 o 
  20   6   8       14.32       68.30     63.49 o 
  22   6   8      662.86      471.03     91.46 o 
 -25   7   8      481.50      356.61     93.08 o 
 -23   7   8      987.10     1085.83    157.50 o 
 -21   7   8      336.99      389.31     86.41 o 
 -19   7   8      896.98      716.36     83.85 o 
 -17   7   8     1453.08     1217.89     79.37 o 
 -15   7   8     1843.72     2010.83     92.57 o 
 -13   7   8     1390.31     1318.16     82.70 o 
 -11   7   8      748.22      769.69     69.20 o 
  -9   7   8      597.13      530.33     92.26 o 
  -7   7   8     2790.27     3024.62    102.24 o 
  -5   7   8       86.98       49.12     42.22 o 
  -3   7   8     1132.77     1201.77     81.49 o 
  -1   7   8       67.12       23.66     30.21 o 
   1   7   8     2213.86     2234.47     71.32 o 
   3   7   8      133.32       93.71     33.67 o 
   5   7   8     1513.35     1770.59    117.47 o 
   7   7   8       93.70       71.70     43.05 o 
   9   7   8     2195.72     2278.11    106.37 o 
  11   7   8      180.94      191.27     62.51 o 
  13   7   8      622.04      638.58    100.70 o 
  15   7   8     2617.71     2768.47    180.91 o 
  17   7   8      257.68      274.56     94.83 o 
  19   7   8     1218.49     1095.45    117.38 o 
 -20   8   8      106.49      121.05     87.18 o 
 -18   8   8       64.13       82.82     87.01 o 
 -16   8   8       16.03       24.61     70.31 o 
 -14   8   8      818.50      614.02    106.39 o 
 -12   8   8        0.50       -1.75     61.53 o 
 -10   8   8      114.66      216.69     75.45 o 
  -8   8   8      291.54      183.66     52.24 o 
  -6   8   8      144.99      143.59     44.86 o 
  -4   8   8       24.06      -49.68     47.33 o 
  -2   8   8      443.82      414.44     61.35 o 
   0   8   8       13.57       74.88     42.79 o 
   2   8   8      172.62      129.86     99.05 o 
   4   8   8      497.68      462.63     68.27 o 
   6   8   8       46.49      124.50     71.21 o 
   8   8   8     1002.22      993.89    144.29 o 
  10   8   8       32.18       70.63     90.14 o 
  12   8   8      299.00      624.59    140.93 o 
  14   8   8       26.57       30.52     72.73 o 
 -11   9   8        2.74       70.07     79.22 o 
  -9   9   8        4.45       64.98     74.83 o 
  -7   9   8       56.22      119.40     55.76 o 
  -5   9   8      620.64      563.25     74.26 o 
  -3   9   8       84.67      139.17     75.94 o 
  -1   9   8       28.07       44.59     69.28 o 
   1   9   8      538.02      399.57    161.78 o 
   3   9   8        8.45      -17.15     69.29 o 
 -37   1   9      782.49      883.88    145.98 o 
 -35   1   9     1405.81     1222.00    151.30 o 
 -33   1   9       45.43       16.10     39.59 o 
 -31   1   9     1135.59     1210.30     80.11 o 
 -29   1   9     1014.01      986.94     69.18 o 
 -27   1   9     1914.30     1936.32     86.65 o 
 -25   1   9      102.91       88.83     31.71 o 
 -23   1   9     7559.86     7909.21    151.88 o 
 -21   1   9    10791.63    11051.46    160.97 o 
 -19   1   9     1735.01     1803.42     53.11 o 
 -17   1   9     1017.90     1261.24     41.72 o 
 -15   1   9     2542.90     2474.86     72.24 o 
 -13   1   9    12966.81    13096.72    162.62 o 
 -11   1   9      441.64      766.71     26.47 o 
  -9   1   9    75673.32    81213.65    835.83 o 
  -7   1   9    33853.46    38020.43    467.43 o 
  -5   1   9    13125.93    13292.82    177.10 o 
  -3   1   9      525.37      558.55     16.72 o 
  -1   1   9      157.37      151.65     12.37 o 
   1   1   9     2508.31     1837.93     35.67 o 
   3   1   9      591.77      601.15     22.62 o 
   5   1   9     1755.80     1781.36     47.72 o 
   7   1   9    13265.08    14353.27    154.77 o 
   9   1   9     6261.57     5991.38     92.77 o 
  11   1   9     2728.85     2645.50     58.67 o 
  13   1   9    17542.33    17086.52    243.30 o 
  15   1   9     5424.08     5443.97    131.17 o 
  17   1   9     2705.70     2733.84    102.02 o 
  19   1   9       98.04       88.80     83.40 o 
  21   1   9     9232.09     8915.24    234.41 o 
  23   1   9      865.59      831.55     84.58 o 
  25   1   9     1631.06     1477.21    110.82 o 
  27   1   9       39.74       14.84     49.32 o 
  29   1   9      544.05      385.05     77.24 o 
 -36   2   9     1766.45     1704.21    142.30 o 
 -34   2   9       21.51        0.76     54.96 o 
 -32   2   9     3914.16     4224.73    244.24 o 
 -30   2   9      285.77      218.55     61.72 o 
 -28   2   9     2217.08     2318.81    159.44 o 
 -26   2   9     3819.31     4117.01    140.91 o 
 -24   2   9       23.81        6.50     27.44 o 
 -22   2   9      159.07      164.63     31.06 o 
 -20   2   9     6305.87     6336.88    118.14 o 
 -18   2   9      634.68      678.37     35.83 o 
 -16   2   9    19991.35    19809.29    242.45 o 
 -14   2   9     5833.66     5509.31     97.27 o 
 -12   2   9    18829.37    19635.09    230.94 o 
 -10   2   9    32658.58    33810.51    394.52 o 
  -8   2   9     4181.56     4625.91    121.78 o 
  -6   2   9     3758.65     3692.60     58.80 o 
  -4   2   9     5225.48     4756.32     65.45 o 
  -2   2   9     3222.32     2948.76     45.40 o 
   0   2   9     2651.31     2744.24     45.80 o 
   2   2   9    20296.67    19954.39    203.00 o 
   4   2   9       22.85       38.64     13.27 o 
   6   2   9    17630.60    16950.70    197.35 o 
   8   2   9     4337.21     4752.57     75.12 o 
  10   2   9    10957.91    11093.38    153.39 o 
  12   2   9      752.17      700.03     37.07 o 
  14   2   9     6813.32     6739.06    139.36 o 
  16   2   9       42.71       32.67     27.64 o 
  18   2   9    10182.01    10725.45    237.43 o 
  20   2   9     5512.81     5523.20    320.54 o 
  22   2   9       56.03       94.61     65.54 o 
  24   2   9     1526.35     1669.12    130.23 o 
  26   2   9     1153.34     1065.46    115.42 o 
  28   2   9     2648.01     3069.26    160.31 o 
  30   2   9       68.47       51.84     63.77 o 
 -35   3   9      380.50      386.35     89.28 o 
 -33   3   9      633.79      472.10     88.37 o 
 -31   3   9     1513.13     1415.11    124.35 o 
 -29   3   9      523.37      495.75     79.72 o 
 -27   3   9      473.39      478.43     77.19 o 
 -25   3   9      408.04      497.41     75.48 o 
 -23   3   9      172.08      179.81     50.29 o 
 -21   3   9      503.96      528.52     69.14 o 
 -19   3   9     1313.41     1375.41     65.29 o 
 -17   3   9       54.79       51.55     22.53 o 
 -15   3   9     3118.98     3124.37     65.75 o 
 -13   3   9     3198.56     3432.16     72.03 o 
 -11   3   9     3492.63     3476.70     64.23 o 
  -9   3   9       16.50        7.18     12.62 o 
  -7   3   9     3725.24     3991.63     65.51 o 
  -5   3   9    13013.31    13534.09    153.94 o 
  -3   3   9     7553.18     7613.73     82.35 o 
  -1   3   9     1293.76     1609.64     32.13 o 
   1   3   9     2627.18     2606.90     45.81 o 
   3   3   9     1031.02     1058.16     29.03 o 
   5   3   9        6.35        6.19     10.24 o 
   7   3   9      772.54      731.19     48.61 o 
   9   3   9      233.54      177.46     28.85 o 
  11   3   9     4522.71     4620.97     88.97 o 
  13   3   9       62.32       47.84     19.05 o 
  15   3   9      259.90      230.07     40.45 o 
  17   3   9     3170.95     3104.90    116.54 o 
  19   3   9     1139.96      918.12     67.75 o 
  21   3   9      308.74      372.26     72.14 o 
  23   3   9     6168.16     5929.38    222.11 o 
  25   3   9       11.82      -20.24     68.69 o 
  27   3   9      501.87      671.24    262.18 o 
  29   3   9      101.95       76.74     89.24 o 
 -34   4   9      127.97      173.89     77.36 o 
 -32   4   9     2527.52     2759.42    198.81 o 
 -30   4   9      678.07      421.65     90.17 o 
 -28   4   9     6822.53     6674.71    305.93 o 
 -26   4   9      311.93      280.38     65.71 o 
 -24   4   9     2180.62     2291.62    138.20 o 
 -22   4   9        3.51       30.65     46.78 o 
 -20   4   9       19.41       73.05     43.71 o 
 -18   4   9      107.74      114.24     44.80 o 
 -16   4   9     1678.89     1710.77    102.68 o 
 -14   4   9      732.77      655.01     52.72 o 
 -12   4   9     7339.92     6996.06    137.98 o 
 -10   4   9     4077.90     4233.20     91.10 o 
  -8   4   9     7264.91     7680.32    131.50 o 
  -6   4   9     5408.93     5056.57     77.04 o 
  -4   4   9     1086.53     1071.85     25.92 o 
  -2   4   9     8325.13     8073.96     95.85 o 
   0   4   9      838.09      767.79     27.18 o 
   2   4   9     1712.54     1698.88     59.31 o 
   4   4   9       17.63       23.61     13.46 o 
   6   4   9     1426.57     1361.52     47.46 o 
   8   4   9     4212.88     4285.10    156.11 o 
  10   4   9       44.09       70.18     23.23 o 
  12   4   9      750.44      719.60     52.27 o 
  14   4   9     5125.03     5070.91    118.65 o 
  16   4   9      137.01      169.20     37.84 o 
  18   4   9     2987.10     3303.06    109.37 o 
  20   4   9     3497.52     3651.77    139.29 o 
  22   4   9      218.02      397.85     83.76 o 
  24   4   9     1903.28     2276.98    270.19 o 
  26   4   9        1.96      113.25     87.72 o 
 -31   5   9      482.97      419.17     93.80 o 
 -29   5   9      166.94      133.05     65.66 o 
 -27   5   9     1157.02     1109.75    119.20 o 
 -25   5   9      421.21      406.42     79.78 o 
 -23   5   9     1963.47     2260.93    178.36 o 
 -21   5   9     4188.82     4278.86    175.55 o 
 -19   5   9     1797.66     1684.69    115.14 o 
 -17   5   9    11858.67    12231.51    314.37 o 
 -15   5   9      159.02      112.76     38.07 o 
 -13   5   9     9799.72     9162.44    202.64 o 
 -11   5   9      103.26       50.06     33.56 o 
  -9   5   9      608.88      629.79     48.50 o 
  -7   5   9      348.32      320.25     34.04 o 
  -5   5   9     1631.41     1593.07     85.97 o 
  -3   5   9     1648.44     1634.02     45.47 o 
  -1   5   9     2254.50     2253.19     62.95 o 
   1   5   9      368.94      409.27     25.27 o 
   3   5   9     7133.68     7282.00    100.46 o 
   5   5   9     5930.67     6157.95    157.64 o 
   7   5   9     8477.02     8871.42    161.98 o 
   9   5   9    10136.35    10495.35    200.34 o 
  11   5   9       73.49       75.62     31.36 o 
  13   5   9     3248.59     3215.40    109.54 o 
  15   5   9       34.09       31.32     34.22 o 
  17   5   9     2269.90     2352.91    100.45 o 
  19   5   9      633.37      556.82     62.39 o 
  21   5   9      200.13      168.34     61.28 o 
  23   5   9      110.47       86.58     74.41 o 
  25   5   9     5584.83     5856.98    307.74 o 
 -28   6   9      308.01      317.35     88.16 o 
 -26   6   9     4625.67     4949.52    217.15 o 
 -24   6   9     1146.42      995.49    115.01 o 
 -22   6   9      238.77       97.75     73.99 o 
 -20   6   9      254.62      199.19     52.03 o 
 -18   6   9      368.57      291.51     47.43 o 
 -16   6   9       45.55       63.80     33.92 o 
 -14   6   9      201.65      188.68     40.24 o 
 -12   6   9     5504.71     5792.68    139.31 o 
 -10   6   9      946.48      957.43     52.07 o 
  -8   6   9     1872.67     1960.79     77.08 o 
  -6   6   9     3912.24     4010.60    102.52 o 
  -4   6   9       49.99       90.46     33.23 o 
  -2   6   9     1623.29     1722.21     58.88 o 
   0   6   9     1199.83     1320.34     57.67 o 
   2   6   9       12.16       45.74     22.73 o 
   4   6   9      429.45      468.85     40.64 o 
   6   6   9      234.53      194.89     41.72 o 
   8   6   9       16.77       49.55     32.38 o 
  10   6   9     3783.10     3941.31    116.55 o 
  12   6   9      370.06      277.97     47.22 o 
  14   6   9     4402.87     4714.48    145.09 o 
  16   6   9      267.04      201.77     58.00 o 
  18   6   9     1727.90     1893.89    134.15 o 
  20   6   9      408.55      302.67     79.84 o 
  22   6   9       64.20      -14.70     64.61 o 
 -25   7   9       56.71       57.55     75.36 o 
 -23   7   9       61.99       76.37     70.60 o 
 -21   7   9      778.30      641.37    166.63 o 
 -19   7   9      322.50      188.50     50.35 o 
 -17   7   9      344.97      394.65     56.53 o 
 -15   7   9      281.00      265.79     49.55 o 
 -13   7   9       13.25       50.89     37.81 o 
 -11   7   9     1784.68     1737.99    205.30 o 
  -9   7   9      303.02      269.93     77.77 o 
  -7   7   9      184.28      166.17     55.54 o 
  -5   7   9     1678.80     1798.70     82.78 o 
  -3   7   9      182.75      218.50     85.73 o 
  -1   7   9        0.42      -20.78     41.29 o 
   1   7   9     1063.60     1037.10     92.18 o 
   3   7   9      222.61      281.05     41.49 o 
   5   7   9      336.54      226.15     53.16 o 
   7   7   9       42.77       20.17     42.79 o 
   9   7   9      345.56      368.03     60.77 o 
  11   7   9       46.16       33.78     55.72 o 
  13   7   9       21.69      -49.72     54.07 o 
  15   7   9      246.52      233.50     85.05 o 
  17   7   9     1238.36     1168.92    137.89 o 
 -20   8   9     4125.26     4536.19    238.03 o 
 -18   8   9      183.78      115.73     86.95 o 
 -16   8   9      331.65      360.49     93.90 o 
 -14   8   9     1010.13      878.87    120.49 o 
 -12   8   9       45.88       74.88     71.89 o 
 -10   8   9       63.24      228.63     79.66 o 
  -8   8   9      276.23      184.28     50.83 o 
  -6   8   9      269.00      179.72     52.66 o 
  -4   8   9      447.00      343.22     65.52 o 
  -2   8   9      116.35      200.20     57.96 o 
   0   8   9      691.23      674.95     65.00 o 
   2   8   9     1430.12     1565.56    236.62 o 
   4   8   9       41.59       51.59     51.77 o 
   6   8   9     2180.13     2540.30    162.65 o 
   8   8   9      969.39     1065.61    348.62 o 
  10   8   9     2225.54     2460.34    216.27 o 
  12   8   9      841.06     1382.37    177.93 o 
  -9   9   9      739.05      866.43    173.72 o 
  -7   9   9      132.74       65.38     55.65 o 
  -5   9   9     2237.41     2597.22    136.44 o 
  -3   9   9      785.47      761.38     93.33 o 
  -1   9   9      518.57      513.10     87.35 o 
   1   9   9      145.13      261.67    162.12 o 
 -38   0  10     2123.60     1688.02    179.25 o 
 -36   0  10        4.82       24.01     80.13 o 
 -34   0  10     4689.97     4159.57    223.96 o 
 -32   0  10      172.66      165.46     79.69 o 
 -30   0  10    17785.54    19383.66    546.06 o 
 -28   0  10     1374.61     1427.25    145.30 o 
 -26   0  10     8771.94     9045.58    240.46 o 
 -24   0  10     3596.16     3412.56    113.48 o 
 -22   0  10    26072.20    26331.85    405.07 o 
 -20   0  10       11.98        3.30     21.52 o 
 -18   0  10     9328.99     9138.96    167.70 o 
 -16   0  10       16.14        5.85     16.77 o 
 -14   0  10    15778.20    16195.51    247.96 o 
 -12   0  10     3024.13     2889.80     68.47 o 
 -10   0  10    53237.93    58940.84    868.99 o 
  -8   0  10   143909.23   148949.59   2133.63 o 
  -6   0  10      266.67      269.36     33.10 o 
  -4   0  10    10262.46     8542.41    129.02 o 
  -2   0  10     6246.69     6193.01    105.72 o 
   0   0  10      524.58      368.02     29.04 o 
   2   0  10     1350.07     1232.61     51.47 o 
   4   0  10    13864.54    13785.65    236.19 o 
   6   0  10      438.75      447.66     28.79 o 
   8   0  10     1840.36     1341.57     53.13 o 
  10   0  10     2071.67     2031.25     66.28 o 
  12   0  10    13836.51    14190.00    257.88 o 
  14   0  10     2617.48     2389.36    102.20 o 
  16   0  10    28287.26    27923.68    548.62 o 
  18   0  10     1230.25     1194.77    123.18 o 
  20   0  10     1811.97     1795.53    152.90 o 
  22   0  10     4315.70     4269.64    226.89 o 
  24   0  10      720.98      780.59    261.67 o 
  26   0  10     1332.79     1303.31    156.40 o 
  28   0  10      422.78      301.47    105.44 o 
  30   0  10     1830.12     1965.64    214.92 o 
 -37   1  10      692.99      561.11    130.84 o 
 -35   1  10     2432.11     2798.15    381.24 o 
 -33   1  10       88.15      121.10     63.40 o 
 -31   1  10      124.64       20.80     33.64 o 
 -29   1  10      107.68       72.38     32.36 o 
 -27   1  10        5.80       19.92     29.22 o 
 -25   1  10       39.83       49.67     25.95 o 
 -23   1  10     3604.67     3516.10     95.73 o 
 -21   1  10    10323.39    10787.60    236.08 o 
 -19   1  10    25829.33    26681.89    346.13 o 
 -17   1  10      968.20      882.97     35.40 o 
 -15   1  10    10265.30    10201.27    137.32 o 
 -13   1  10     3413.81     3046.46     57.10 o 
 -11   1  10     5967.22     6782.82     94.65 o 
  -9   1  10     3337.42     3618.68     69.99 o 
  -7   1  10     1781.72     1889.92     47.13 o 
  -5   1  10     1989.87     2227.48     42.88 o 
  -3   1  10     1048.06     1114.75     24.33 o 
  -1   1  10     4184.12     4316.38     59.32 o 
   1   1  10     1959.70     1475.37     40.17 o 
   3   1  10      584.36      470.70     21.45 o 
   5   1  10     9431.72     9622.63    121.16 o 
   7   1  10    22254.29    22037.80    203.99 o 
   9   1  10        0.36       -9.46     12.67 o 
  11   1  10     4225.06     4187.54    105.78 o 
  13   1  10      406.94      406.09     44.57 o 
  15   1  10     2439.86     2394.56     75.38 o 
  17   1  10      451.37      449.67     64.47 o 
  19   1  10       54.84       10.90     38.62 o 
  21   1  10     1737.07     1768.90    109.00 o 
  23   1  10     2418.65     2609.65    237.15 o 
  25   1  10      265.97      170.01     59.27 o 
  27   1  10     2434.23     2613.32    180.21 o 
  29   1  10      902.93      719.66     98.21 o 
 -36   2  10       82.42       65.31     69.65 o 
 -34   2  10       14.97       53.62     59.19 o 
 -32   2  10       75.44       22.53     53.76 o 
 -30   2  10      256.42      216.27     62.29 o 
 -28   2  10     2487.50     2662.17    220.15 o 
 -26   2  10     9038.92     9070.29    218.58 o 
 -24   2  10     8380.96     8767.74    182.05 o 
 -22   2  10     2130.31     2204.78     80.91 o 
 -20   2  10     6397.31     6261.41    163.56 o 
 -18   2  10      286.37      296.66     34.10 o 
 -16   2  10      279.98      319.37     33.46 o 
 -14   2  10       44.99       17.68     14.89 o 
 -12   2  10      245.42      240.11     17.72 o 
 -10   2  10     1075.24      947.67     41.08 o 
  -8   2  10       87.31       93.84     18.48 o 
  -6   2  10     7770.78     8699.83    112.13 o 
  -4   2  10      893.91      967.95     42.52 o 
  -2   2  10     3647.92     3561.10     50.11 o 
   0   2  10     8636.37     8266.48     94.71 o 
   2   2  10      343.62      435.85     23.79 o 
   4   2  10    10080.60     9837.61    132.89 o 
   6   2  10        4.70       22.93     10.76 o 
   8   2  10      164.22      286.96     30.18 o 
  10   2  10     1494.11     1669.55     50.72 o 
  12   2  10      592.34      532.41     36.08 o 
  14   2  10      929.71      937.07     47.57 o 
  16   2  10      182.53      168.09     39.04 o 
  18   2  10     6367.58     6356.27    177.90 o 
  20   2  10     2130.01     2366.50    140.17 o 
  22   2  10      277.89      236.14     63.85 o 
  24   2  10       27.25       80.90     58.85 o 
  26   2  10      303.93      271.18     66.06 o 
  28   2  10       49.36       63.41     61.11 o 
 -35   3  10     1207.45     1400.95    199.56 o 
 -33   3  10     1267.50     1366.60    128.28 o 
 -31   3  10      733.37      683.94    119.35 o 
 -29   3  10      795.04      707.04     91.02 o 
 -27   3  10      804.76      731.07     89.30 o 
 -25   3  10      677.21      706.47     83.31 o 
 -23   3  10      149.52      173.96     69.67 o 
 -21   3  10     1484.76     1338.76     95.95 o 
 -19   3  10     4714.17     4757.64    315.98 o 
 -17   3  10      395.11      470.62     45.94 o 
 -15   3  10     4230.55     4300.76     79.37 o 
 -13   3  10     1156.14     1040.30     33.50 o 
 -11   3  10    18891.29    18412.71    220.47 o 
  -9   3  10      262.09      306.59     31.96 o 
  -7   3  10    33991.48    34085.80    368.11 o 
  -5   3  10       22.90      104.37     12.39 o 
  -3   3  10    11657.38    11644.88    122.08 o 
  -1   3  10     5940.57     5713.82     82.48 o 
   1   3  10     1823.01     1903.43     37.63 o 
   3   3  10     4101.02     4022.32     59.33 o 
   5   3  10     1144.20     1035.38     33.82 o 
   7   3  10       11.14       10.93     15.42 o 
   9   3  10     9210.78     9470.51    157.31 o 
  11   3  10     4122.70     4278.92    115.87 o 
  13   3  10     1124.37     1088.07     49.29 o 
  15   3  10    11126.89    11273.42    177.91 o 
  17   3  10       45.68       15.09     29.80 o 
  19   3  10     7819.20     8056.17    206.83 o 
  21   3  10      885.99      966.90    120.08 o 
  23   3  10     3666.17     3562.98    175.00 o 
  25   3  10       37.13        3.22     73.19 o 
  27   3  10       27.01      -34.14     76.32 o 
 -34   4  10      851.15      853.46    169.45 o 
 -32   4  10      196.84      208.66     97.07 o 
 -30   4  10       31.24       28.88     60.48 o 
 -28   4  10      735.07      816.62    100.96 o 
 -26   4  10      661.49      656.55    151.26 o 
 -24   4  10     5283.93     5327.71    199.78 o 
 -22   4  10     5436.06     5624.11    231.52 o 
 -20   4  10       97.47       25.29     38.47 o 
 -18   4  10     1069.29      916.55     84.44 o 
 -16   4  10     2908.15     2647.65    120.31 o 
 -14   4  10     1527.31     1400.03     71.30 o 
 -12   4  10     3780.25     3693.84    109.98 o 
 -10   4  10     2062.17     2034.64     65.41 o 
  -8   4  10     3759.71     3794.55     79.64 o 
  -6   4  10      328.01      310.29     22.24 o 
  -4   4  10     5536.90     5679.35     76.62 o 
  -2   4  10     2499.79     2348.46     43.30 o 
   0   4  10     6870.42     7010.53     92.78 o 
   2   4  10      335.28      276.25     23.19 o 
   4   4  10     3971.72     3925.84     70.42 o 
   6   4  10     6461.11     6403.81    108.47 o 
   8   4  10     5327.27     5471.29    101.69 o 
  10   4  10       13.95        7.60     22.45 o 
  12   4  10     4290.46     4327.37    118.10 o 
  14   4  10      499.21      484.50     44.60 o 
  16   4  10      375.26      404.03     48.96 o 
  18   4  10      435.27      448.94     54.01 o 
  20   4  10     4047.79     3988.44    148.60 o 
  22   4  10     3152.03     3180.27    158.69 o 
  24   4  10       11.04       14.79     73.87 o 
  26   4  10     1224.69     1348.26    169.52 o 
 -31   5  10      959.11      834.99    122.29 o 
 -29   5  10       52.41       18.39     62.59 o 
 -27   5  10      560.44      478.17     87.33 o 
 -25   5  10      584.40      489.37    101.31 o 
 -23   5  10      673.55      528.54     87.72 o 
 -21   5  10        1.90        6.74     47.46 o 
 -19   5  10     1514.83     1500.33    150.57 o 
 -17   5  10       71.59       69.98     48.42 o 
 -15   5  10       51.01       47.38     34.57 o 
 -13   5  10      815.29      763.94     62.36 o 
 -11   5  10      121.76      121.23     34.88 o 
  -9   5  10       38.10       19.87     25.18 o 
  -7   5  10      185.25      155.39     32.04 o 
  -5   5  10     3826.58     3504.95    205.65 o 
  -3   5  10      610.42      642.22     33.75 o 
  -1   5  10     3697.82     3795.89     98.41 o 
   1   5  10      511.16      584.59     31.93 o 
   3   5  10        3.29       12.15     17.35 o 
   5   5  10      335.20      355.87     36.51 o 
   7   5  10      485.60      374.90     57.93 o 
   9   5  10      303.47      299.84     51.11 o 
  11   5  10      102.42       51.89     35.14 o 
  13   5  10     1674.25     1548.12     96.66 o 
  15   5  10      217.44      152.32     41.29 o 
  17   5  10      300.41      241.56     53.05 o 
  19   5  10       80.16      112.91     46.56 o 
  21   5  10       25.66       23.35     52.05 o 
  23   5  10       83.36       61.92     77.28 o 
 -28   6  10        6.77       -1.84     67.19 o 
 -26   6  10       42.81       15.63     66.28 o 
 -24   6  10      927.64      531.72     92.26 o 
 -22   6  10      604.12      694.20     97.75 o 
 -20   6  10       90.52      107.50     48.48 o 
 -18   6  10      829.31      846.52     65.39 o 
 -16   6  10      563.52      516.43     54.63 o 
 -14   6  10      421.15      352.33     46.06 o 
 -12   6  10      440.85      458.01     55.46 o 
 -10   6  10     1483.77     1462.96     61.98 o 
  -8   6  10     1857.06     1937.21    125.06 o 
  -6   6  10      213.50      231.32     35.15 o 
  -4   6  10     2950.41     2929.56     86.33 o 
  -2   6  10       86.44       97.91     28.43 o 
   0   6  10     2109.13     2125.11     67.82 o 
   2   6  10       17.14       12.54     22.99 o 
   4   6  10     1792.47     1919.28     86.11 o 
   6   6  10      901.07      914.89     66.23 o 
   8   6  10     3767.58     3746.14    111.76 o 
  10   6  10      136.49      159.97     40.50 o 
  12   6  10      288.91      417.92     53.94 o 
  14   6  10      317.84      354.29     67.32 o 
  16   6  10      323.08      351.06     65.73 o 
  18   6  10        6.71       36.21     53.14 o 
  20   6  10     1390.91     1242.00    119.88 o 
 -25   7  10        2.17       82.63     75.97 o 
 -23   7  10      917.97      536.68     96.44 o 
 -21   7  10      318.48      275.65     80.09 o 
 -19   7  10      456.42      417.17     67.80 o 
 -17   7  10        0.03       19.01     41.47 o 
 -15   7  10     2290.45     2345.98    130.84 o 
 -13   7  10       78.88       82.45     46.40 o 
 -11   7  10     2433.60     2685.06    124.58 o 
  -9   7  10      834.48      872.06     60.92 o 
  -7   7  10      864.27      976.36     65.52 o 
  -5   7  10     1158.05     1114.51     69.39 o 
  -3   7  10     2039.38     2191.84    106.18 o 
  -1   7  10      884.78      873.50     59.33 o 
   1   7  10      928.52     1000.51     60.39 o 
   3   7  10      747.87      865.64     58.13 o 
   5   7  10      956.79      921.87     85.37 o 
   7   7  10     3114.03     3198.49    136.86 o 
   9   7  10      128.92      209.35     63.19 o 
  11   7  10     2752.30     2793.93    174.63 o 
  13   7  10       82.78       60.22     58.41 o 
  15   7  10     1175.24      964.40    125.58 o 
  17   7  10      519.24      480.96    212.23 o 
 -20   8  10      248.01      144.13     89.87 o 
 -18   8  10      397.04      237.31    202.14 o 
 -16   8  10      440.75      485.75    104.43 o 
 -14   8  10       52.20       39.63     72.66 o 
 -12   8  10      590.62      423.89    241.16 o 
 -10   8  10      144.94      310.28     83.14 o 
  -8   8  10        1.03       15.68     42.07 o 
  -6   8  10      139.77       77.25     62.97 o 
  -4   8  10        5.92       45.78     42.28 o 
  -2   8  10      180.71      173.51     61.85 o 
   0   8  10       37.73       74.93     61.79 o 
   2   8  10      124.32      117.98     66.44 o 
   4   8  10      502.15      646.72     96.16 o 
   6   8  10       22.31       11.39     83.24 o 
   8   8  10      143.47      161.99     76.14 o 
  10   8  10      668.85      866.75    149.67 o 
  -7   9  10        0.87      -28.13     47.35 o 
  -5   9  10        9.31      103.47     55.08 o 
  -3   9  10      291.15      228.80     63.90 o 
  -1   9  10        3.18       66.48     73.52 o 
 -37   1  11     2258.04     2849.94    331.63 o 
 -35   1  11     3470.74     4032.56    233.55 o 
 -33   1  11     3291.76     3201.53    138.42 o 
 -31   1  11       70.95       79.03     40.11 o 
 -29   1  11     3626.46     3583.07    251.95 o 
 -27   1  11        6.98        3.97     30.21 o 
 -25   1  11       22.85       38.64     27.62 o 
 -23   1  11        0.47       14.95     21.87 o 
 -21   1  11     8569.62     8261.55    298.48 o 
 -19   1  11     5094.26     4982.89     95.97 o 
 -17   1  11    14387.90    14744.02    201.95 o 
 -15   1  11     3643.51     3380.01     68.33 o 
 -13   1  11    19431.41    19288.60    226.33 o 
 -11   1  11     3620.60     3785.80     66.38 o 
  -9   1  11    28148.45    30032.05    381.73 o 
  -7   1  11      483.55      917.56     34.85 o 
  -5   1  11     2217.85     1783.99     29.88 o 
  -3   1  11     6182.24     5954.58     70.37 o 
  -1   1  11      850.47      850.79     26.84 o 
   1   1  11       15.25       10.52     11.69 o 
   3   1  11     5058.60     5673.90     84.19 o 
   5   1  11     1163.36     1044.24     32.63 o 
   7   1  11      176.64      208.75     16.46 o 
   9   1  11     4371.42     4347.79     72.95 o 
  11   1  11      520.52      468.39     28.87 o 
  13   1  11     4039.71     4375.33     91.50 o 
  15   1  11      140.12       83.25     23.54 o 
  17   1  11     5634.99     5680.65    145.97 o 
  19   1  11     3836.61     3768.51    145.43 o 
  21   1  11     2129.41     2456.74    127.89 o 
  23   1  11      316.99      203.04     72.63 o 
  25   1  11      376.37      331.02     69.98 o 
  27   1  11       58.48       45.67     57.51 o 
  29   1  11       53.24       35.93     61.90 o 
 -36   2  11     2240.50     2159.59    262.01 o 
 -34   2  11      523.13      570.06     92.59 o 
 -32   2  11     1936.62     1903.96    134.67 o 
 -30   2  11     1118.94     1125.13    105.73 o 
 -28   2  11     2818.09     2935.74    143.82 o 
 -26   2  11       77.29       26.10     36.64 o 
 -24   2  11     5810.66     5740.25    139.06 o 
 -22   2  11     5835.30     5781.18    135.26 o 
 -20   2  11     2474.75     2511.57     81.27 o 
 -18   2  11     3204.91     3272.05     92.14 o 
 -16   2  11     4004.15     3997.44     82.64 o 
 -14   2  11     4355.33     4003.88     70.80 o 
 -12   2  11      201.18      212.89     34.92 o 
 -10   2  11     2259.28     2006.78     65.50 o 
  -8   2  11     4957.54     5310.81     86.20 o 
  -6   2  11    25821.93    26539.11    291.04 o 
  -4   2  11       25.80       55.54     12.33 o 
  -2   2  11     6659.76     6049.69     74.14 o 
   0   2  11      106.68      125.22     13.96 o 
   2   2  11     7204.38     6757.06     89.14 o 
   4   2  11     7066.32     6520.77    101.10 o 
   6   2  11     7817.40     7762.54    131.72 o 
   8   2  11    10223.43     9996.01    147.54 o 
  10   2  11      544.46      533.52     31.75 o 
  12   2  11     1577.10     1612.43     53.88 o 
  14   2  11     1342.39     1344.87     69.49 o 
  16   2  11     1590.39     1560.43     71.19 o 
  18   2  11     5023.18     4979.60    186.66 o 
  20   2  11      558.44      532.00     80.66 o 
  22   2  11     1446.55     1429.64    107.69 o 
  24   2  11     2150.80     2025.89    129.17 o 
  26   2  11       38.98      111.72     56.48 o 
  28   2  11     1753.65     1704.13    131.48 o 
 -35   3  11      197.31      168.10     79.50 o 
 -33   3  11     2426.11     2295.81    238.37 o 
 -31   3  11       17.16       87.38     60.09 o 
 -29   3  11     1968.82     1702.97    145.61 o 
 -27   3  11      498.72      523.95     78.29 o 
 -25   3  11     1036.82     1039.73     96.21 o 
 -23   3  11     2147.45     2158.96    179.33 o 
 -21   3  11      390.35      320.46     56.23 o 
 -19   3  11     4958.76     4899.85    205.48 o 
 -17   3  11       31.27      -10.43     29.70 o 
 -15   3  11     1857.03     1734.33     77.69 o 
 -13   3  11     1042.69      980.52     31.70 o 
 -11   3  11       37.42       53.90     18.75 o 
  -9   3  11     1735.81     1464.39     54.07 o 
  -7   3  11    11703.84    12322.16    168.36 o 
  -5   3  11    10056.53    10819.88    122.22 o 
  -3   3  11     7625.20     7616.09     84.53 o 
  -1   3  11     1294.16     1315.07     32.40 o 
   1   3  11     1065.58     1064.29     31.67 o 
   3   3  11      404.65      340.78     20.75 o 
   5   3  11     1849.93     1837.40     43.91 o 
   7   3  11     2328.69     2409.22     70.35 o 
   9   3  11      623.12      685.42     47.20 o 
  11   3  11     1480.33     1497.01     89.94 o 
  13   3  11     3147.66     3040.48    151.74 o 
  15   3  11      407.51      424.62     40.20 o 
  17   3  11     4546.77     4205.76    126.49 o 
  19   3  11       51.49       11.75     38.47 o 
  21   3  11        6.51        3.49     50.51 o 
  23   3  11      544.86      447.17     85.59 o 
  25   3  11        5.61       -4.77     71.35 o 
  27   3  11       83.97        3.31     83.69 o 
 -34   4  11        1.84       11.58     65.52 o 
 -32   4  11     1078.29     1087.41    153.94 o 
 -30   4  11      155.13      152.29     67.25 o 
 -28   4  11     2115.53     2121.94    144.15 o 
 -26   4  11      400.45      405.27     73.70 o 
 -24   4  11       89.45      136.34     92.25 o 
 -22   4  11      117.56      136.71     54.17 o 
 -20   4  11     1064.39      967.08     89.32 o 
 -18   4  11     1227.78     1168.80     94.27 o 
 -16   4  11     1513.08     1291.94    123.52 o 
 -14   4  11     1316.78     1323.00     70.98 o 
 -12   4  11      888.33      806.94     58.68 o 
 -10   4  11     2440.84     2292.44     97.86 o 
  -8   4  11      140.19      125.84     28.55 o 
  -6   4  11     4597.05     4490.31     91.84 o 
  -4   4  11      421.74      297.72     32.86 o 
  -2   4  11      743.09      725.66     32.04 o 
   0   4  11     1888.00     1755.85     39.25 o 
   2   4  11       37.71       28.50     14.13 o 
   4   4  11      616.78      476.68     44.34 o 
   6   4  11     1214.69     1199.47     66.43 o 
   8   4  11        3.44       12.38     20.20 o 
  10   4  11      731.20      648.59     50.98 o 
  12   4  11     1151.79     1095.22     58.72 o 
  14   4  11      716.71      743.76     57.77 o 
  16   4  11     5346.31     5563.22    132.82 o 
  18   4  11       52.76       47.84     40.09 o 
  20   4  11      890.97      916.49    122.79 o 
  22   4  11      791.10      859.75    156.16 o 
  24   4  11      573.86      444.40    116.59 o 
 -31   5  11        4.74       54.07     67.82 o 
 -29   5  11      847.29      651.06    100.75 o 
 -27   5  11      441.89      436.96     85.33 o 
 -25   5  11      872.11      907.17    104.69 o 
 -23   5  11      152.57       84.03     56.67 o 
 -21   5  11     5580.37     6119.38    215.95 o 
 -19   5  11        7.82        3.48     47.76 o 
 -17   5  11     5785.69     5582.38    229.72 o 
 -15   5  11     2927.43     2877.33    107.08 o 
 -13   5  11      797.51      694.84     60.49 o 
 -11   5  11     1589.03     1623.62     94.27 o 
  -9   5  11      140.23      121.43     30.20 o 
  -7   5  11     1877.05     2067.40     77.99 o 
  -5   5  11     4749.46     4871.67    110.85 o 
  -3   5  11      516.36      569.14     31.76 o 
  -1   5  11    10184.71    10231.19    162.01 o 
   1   5  11     5561.31     5833.95     98.64 o 
   3   5  11     2283.47     2382.30     63.34 o 
   5   5  11     7967.97     8963.69    166.64 o 
   7   5  11      260.35      211.32     34.14 o 
   9   5  11     4705.57     5019.62    129.19 o 
  11   5  11      875.83      877.85     62.87 o 
  13   5  11     1492.63     1571.10     81.54 o 
  15   5  11      354.48      176.30     49.08 o 
  17   5  11     1050.24      899.78     73.94 o 
  19   5  11      880.21      894.06    124.59 o 
  21   5  11      408.34      366.15     74.42 o 
  23   5  11        2.84       31.26     91.88 o 
 -28   6  11       95.41      136.98     77.29 o 
 -26   6  11     1624.26     1896.49    151.75 o 
 -24   6  11       15.73      -23.01     60.43 o 
 -22   6  11       38.16       19.57     55.08 o 
 -20   6  11      135.73       43.25     52.50 o 
 -18   6  11      608.28      549.00     66.49 o 
 -16   6  11       45.40      -12.70     39.27 o 
 -14   6  11     2173.01     2125.33     88.11 o 
 -12   6  11     4449.93     4825.38    158.46 o 
 -10   6  11     6555.71     6751.02    297.33 o 
  -8   6  11        5.18      -19.34     23.97 o 
  -6   6  11     3708.15     3795.13    128.36 o 
  -4   6  11      521.23      486.27     44.32 o 
  -2   6  11     1164.36     1184.36     80.01 o 
   0   6  11      134.34      155.55     29.81 o 
   2   6  11        3.83       15.86     24.77 o 
   4   6  11       45.36      103.72     35.75 o 
   6   6  11       13.01       26.22     35.36 o 
   8   6  11       57.13       68.53     39.79 o 
  10   6  11     3236.84     3138.63    108.58 o 
  12   6  11        9.74       31.56     39.32 o 
  14   6  11     4279.54     4067.88    149.81 o 
  16   6  11     1011.85     1036.53     93.77 o 
  18   6  11      320.98      232.92     66.22 o 
  20   6  11     1469.10     1361.13    112.36 o 
 -25   7  11        6.73      106.14     75.34 o 
 -23   7  11      585.19      490.55     99.02 o 
 -21   7  11      289.30      283.20     80.22 o 
 -19   7  11       29.11       -0.91     49.92 o 
 -17   7  11        8.27       14.07     42.80 o 
 -15   7  11      604.54      567.77     69.52 o 
 -13   7  11      507.91      489.00     80.67 o 
 -11   7  11      113.77       65.63     40.31 o 
  -9   7  11      792.08      762.84     59.19 o 
  -7   7  11     1033.37     1016.98     67.24 o 
  -5   7  11      780.30      685.45     59.51 o 
  -3   7  11      587.79      536.45     54.36 o 
  -1   7  11     1027.54     1037.84     89.78 o 
   1   7  11      109.80       85.68     38.22 o 
   3   7  11      107.92       66.43     42.23 o 
   5   7  11       26.11       51.83     47.34 o 
   7   7  11        1.00       56.59     49.41 o 
   9   7  11      205.18      162.08    187.17 o 
  11   7  11      253.02      331.59     76.26 o 
  13   7  11      202.24      103.81     63.86 o 
  15   7  11        7.77       79.45     67.44 o 
 -18   8  11      483.49      608.59    114.40 o 
 -16   8  11       61.42       68.80     75.00 o 
 -14   8  11     2517.88     2723.72    252.93 o 
 -12   8  11      449.87      499.11    101.27 o 
 -10   8  11      376.79      269.10     83.53 o 
  -8   8  11     1147.37     1109.45     84.40 o 
  -6   8  11      899.24      715.65     75.67 o 
  -4   8  11      502.71      536.17     67.50 o 
  -2   8  11     1757.47     2064.34    112.27 o 
   0   8  11      296.25      301.34     75.98 o 
   2   8  11     3964.47     4029.38    221.99 o 
   4   8  11      746.10      864.93    108.93 o 
   6   8  11      653.18      665.72    103.67 o 
   8   8  11     2486.82     2535.94    173.16 o 
  10   8  11      193.00       88.12     94.51 o 
 -38   0  12     4398.64     4453.50    248.85 o 
 -36   0  12     4450.61     4263.26    235.44 o 
 -34   0  12     5325.44     6138.18    745.17 o 
 -32   0  12     2613.94     2351.96    173.66 o 
 -30   0  12     4199.60     4631.95    216.71 o 
 -28   0  12     8895.42     9463.61    322.29 o 
 -26   0  12      451.92      352.07     72.73 o 
 -24   0  12     1140.61     1049.27     61.57 o 
 -22   0  12      941.69     1040.97     65.52 o 
 -20   0  12    35233.29    36083.47    519.99 o 
 -18   0  12       16.09       27.89     19.74 o 
 -16   0  12     6503.04     6529.35    127.94 o 
 -14   0  12    10165.77    10026.31    187.82 o 
 -12   0  12     7723.46     6456.75    131.16 o 
 -10   0  12     1852.48     1912.15     62.15 o 
  -8   0  12    11213.93    10295.07    182.06 o 
  -6   0  12     3821.84     3050.79     75.10 o 
  -4   0  12     7852.79     6889.25    116.07 o 
  -2   0  12    28670.58    29294.03    397.60 o 
   0   0  12     1191.02     1056.96     51.27 o 
   2   0  12      424.17      492.36     44.90 o 
   4   0  12     1228.86     1186.71     95.28 o 
   6   0  12     5867.47     5380.10    126.74 o 
   8   0  12     4107.73     3930.86     98.15 o 
  10   0  12    17785.48    17990.11    325.13 o 
  12   0  12     4458.74     4456.02    121.28 o 
  14   0  12     9484.54     9383.94    202.12 o 
  16   0  12      928.27      921.52     97.29 o 
  18   0  12     7982.36     8528.78    325.10 o 
  20   0  12      115.31       83.11     96.70 o 
  22   0  12      438.11      446.91    102.77 o 
  24   0  12        8.55       21.48     66.23 o 
  26   0  12      580.96      468.14    116.27 o 
  28   0  12       86.05      135.39    127.14 o 
 -37   1  12      147.35      129.42     90.22 o 
 -35   1  12      448.45      541.10    116.02 o 
 -33   1  12       79.12      115.30     52.91 o 
 -31   1  12      885.86      953.54     82.70 o 
 -29   1  12       38.19       47.77     36.21 o 
 -27   1  12     2987.81     2946.76    101.50 o 
 -25   1  12       35.40       33.66     30.65 o 
 -23   1  12      442.14      570.49     45.62 o 
 -21   1  12      201.22      186.36     26.36 o 
 -19   1  12     4675.06     4897.99    143.22 o 
 -17   1  12    15445.64    15852.97    214.17 o 
 -15   1  12      130.75       90.57     16.18 o 
 -13   1  12     8230.66     7565.81    112.95 o 
 -11   1  12        2.57       -4.45     10.12 o 
  -9   1  12     1780.07     2161.02     66.73 o 
  -7   1  12      327.80      208.09     18.90 o 
  -5   1  12      911.41      996.44     29.04 o 
  -3   1  12    10850.08    10235.60    116.11 o 
  -1   1  12     6408.64     6363.02     86.59 o 
   1   1  12     4761.19     4578.52     72.29 o 
   3   1  12    10225.43     9784.29    126.89 o 
   5   1  12     1676.27     1689.13     51.48 o 
   7   1  12     5619.25     5464.85     92.82 o 
   9   1  12     8539.51     8212.59    113.04 o 
  11   1  12        5.60        1.55     15.69 o 
  13   1  12      387.71      326.90     29.85 o 
  15   1  12       36.32        9.36     20.98 o 
  17   1  12      164.64      150.72     31.84 o 
  19   1  12     1420.93     1339.53     99.40 o 
  21   1  12       81.63      102.99     48.14 o 
  23   1  12     2416.65     2496.05    138.50 o 
  25   1  12     1058.58     1106.83    107.67 o 
  27   1  12      305.85      291.77     76.27 o 
 -36   2  12      410.63      482.44    247.04 o 
 -34   2  12      411.65      435.51     83.25 o 
 -32   2  12        6.87      -15.66     47.60 o 
 -30   2  12       75.22      167.62     60.69 o 
 -28   2  12     1574.67     1443.44    110.57 o 
 -26   2  12     3421.93     3849.16    156.90 o 
 -24   2  12      357.63      345.82     43.75 o 
 -22   2  12     3711.03     3471.30    111.60 o 
 -20   2  12    24011.76    24973.37    457.66 o 
 -18   2  12        3.95        7.55     23.69 o 
 -16   2  12     2202.29     2152.46     58.49 o 
 -14   2  12        3.95        3.09     12.28 o 
 -12   2  12     2838.73     3052.93     82.54 o 
 -10   2  12      956.83     1165.13     50.39 o 
  -8   2  12     3812.00     3813.37     71.61 o 
  -6   2  12     3794.15     4133.38     69.37 o 
  -4   2  12      255.62      179.17     16.47 o 
  -2   2  12     1188.15     1251.57     30.19 o 
   0   2  12     9468.17     9002.36    104.65 o 
   2   2  12     4443.81     4485.78     74.20 o 
   4   2  12      301.74      300.22     23.44 o 
   6   2  12     4290.42     3945.37     78.82 o 
   8   2  12       24.30       15.41     15.01 o 
  10   2  12     3721.43     3840.13     78.76 o 
  12   2  12       56.68       73.79     21.81 o 
  14   2  12      125.90      164.77     29.93 o 
  16   2  12       36.66       36.13     24.35 o 
  18   2  12        3.99       35.28     33.79 o 
  20   2  12      293.69      322.65     65.15 o 
  22   2  12       17.18       26.09     46.87 o 
  24   2  12      407.03      399.36     73.99 o 
  26   2  12      685.13      545.49    139.31 o 
 -35   3  12     3155.87     3085.83    183.94 o 
 -33   3  12     1310.90     1166.60    146.30 o 
 -31   3  12     6789.23     7358.47    255.72 o 
 -29   3  12     1941.37     1901.88    133.55 o 
 -27   3  12     8632.09     9183.69    301.77 o 
 -25   3  12      874.89      841.35     97.00 o 
 -23   3  12       45.98       77.28     42.80 o 
 -21   3  12     3192.85     3291.88    140.95 o 
 -19   3  12     4925.18     4969.58    254.92 o 
 -17   3  12      257.48      256.35     50.56 o 
 -15   3  12     7787.97     8016.02    161.72 o 
 -13   3  12     4910.96     4780.23     93.96 o 
 -11   3  12    15696.58    15433.75    228.31 o 
  -9   3  12    16293.59    15456.93    227.49 o 
  -7   3  12     8024.32     7755.70    120.88 o 
  -5   3  12    12035.63    11312.70    148.93 o 
  -3   3  12      536.70      581.47     23.77 o 
  -1   3  12     7643.00     7395.54     91.77 o 
   1   3  12      285.02      276.76     23.57 o 
   3   3  12      339.59      330.31     26.52 o 
   5   3  12      287.38      369.69     25.85 o 
   7   3  12      111.78      124.73     23.44 o 
   9   3  12      551.01      503.89     36.89 o 
  11   3  12     8370.09     8369.49    153.39 o 
  13   3  12      981.91      787.37     67.50 o 
  15   3  12     6059.53     6131.07    132.56 o 
  17   3  12     2733.58     2741.21    101.01 o 
  19   3  12     3667.40     3659.15    201.59 o 
  21   3  12     3213.47     3467.65    160.69 o 
  23   3  12      189.26       35.35     63.64 o 
  25   3  12      213.17      188.59     76.10 o 
 -34   4  12      470.50      282.55     84.58 o 
 -32   4  12      946.28      763.78    127.41 o 
 -30   4  12      609.48      596.88     96.14 o 
 -28   4  12     2115.22     1939.27    242.09 o 
 -26   4  12     2885.58     2773.39    155.23 o 
 -24   4  12     4193.38     4530.37    254.44 o 
 -22   4  12     5908.46     5948.44    208.19 o 
 -20   4  12      119.07       93.82     44.14 o 
 -18   4  12     7502.03     7554.94    227.07 o 
 -16   4  12      484.87      465.71     67.28 o 
 -14   4  12      105.68       85.87     42.96 o 
 -12   4  12     5410.48     5239.45    157.91 o 
 -10   4  12       52.64        8.92     32.12 o 
  -8   4  12     3389.33     3122.47     88.88 o 
  -6   4  12       89.97       78.30     22.66 o 
  -4   4  12    10650.25    10975.09    164.33 o 
  -2   4  12      108.88      160.19     20.53 o 
   0   4  12     2130.36     2006.51     50.45 o 
   2   4  12     1165.98     1132.55     40.61 o 
   4   4  12      821.69      782.89     34.46 o 
   6   4  12     3018.08     3005.64     82.48 o 
   8   4  12      156.88       89.19     27.56 o 
  10   4  12     1708.12     1696.32     76.14 o 
  12   4  12        0.83       35.59     27.47 o 
  14   4  12     1062.76      914.09     63.27 o 
  16   4  12      599.89      594.77     57.21 o 
  18   4  12      543.10      481.90     62.82 o 
  20   4  12      282.88      181.87     55.72 o 
  22   4  12     1156.10     1037.89    156.57 o 
  24   4  12        8.82       23.49     86.28 o 
 -31   5  12      577.45      380.12     90.40 o 
 -29   5  12       62.41       28.83     64.33 o 
 -27   5  12       42.80       55.63     63.15 o 
 -25   5  12      901.94      748.14    101.39 o 
 -23   5  12      107.08       53.14     50.17 o 
 -21   5  12        7.91       -3.22     48.52 o 
 -19   5  12       55.91       29.42     68.93 o 
 -17   5  12     2579.63     2371.68    166.69 o 
 -15   5  12        1.48       34.31     33.82 o 
 -13   5  12     1234.02     1181.20     86.18 o 
 -11   5  12       41.10        5.56     51.96 o 
  -9   5  12       13.84       35.13     30.00 o 
  -7   5  12        0.92       -5.73     26.76 o 
  -5   5  12     2448.38     2523.33     78.18 o 
  -3   5  12      323.08      341.26     34.61 o 
  -1   5  12       28.26       38.08     19.56 o 
   1   5  12      759.33      788.63     34.64 o 
   3   5  12      297.35      307.36     27.93 o 
   5   5  12      570.01      538.31     43.63 o 
   7   5  12     2058.35     1794.81     71.89 o 
   9   5  12     3272.95     3085.09    121.17 o 
  11   5  12     1745.14     1585.76     80.14 o 
  13   5  12      249.29      234.97     44.50 o 
  15   5  12      702.49      586.12     63.06 o 
  17   5  12       17.36       65.09     51.65 o 
  19   5  12      136.38      184.16     69.23 o 
  21   5  12      123.63      238.50     77.67 o 
 -28   6  12      830.79      720.21    109.99 o 
 -26   6  12      870.40      896.50    116.29 o 
 -24   6  12      842.38      740.85    103.42 o 
 -22   6  12     2313.75     2001.01    141.03 o 
 -20   6  12      198.17      189.31     65.52 o 
 -18   6  12      825.53      564.54     66.99 o 
 -16   6  12     3896.33     4071.57    139.91 o 
 -14   6  12      116.76       81.97     48.29 o 
 -12   6  12      406.04      356.27     52.05 o 
 -10   6  12      976.16      969.54     70.45 o 
  -8   6  12       42.73      105.85     31.02 o 
  -6   6  12      535.06      492.15     49.76 o 
  -4   6  12     3046.88     2926.03    103.81 o 
  -2   6  12       45.62       49.61     24.71 o 
   0   6  12      502.38      506.62     36.49 o 
   2   6  12      263.68      253.10     33.67 o 
   4   6  12     1631.93     1815.44     99.05 o 
   6   6  12     1685.94     1788.37     89.08 o 
   8   6  12      446.26      387.34     57.37 o 
  10   6  12     1707.69     1924.35     91.67 o 
  12   6  12      432.73      299.14     60.62 o 
  14   6  12      786.99      834.83    112.39 o 
  16   6  12      120.71      266.72     67.39 o 
  18   6  12      459.10      376.92     75.48 o 
 -25   7  12      145.15      124.22     78.94 o 
 -23   7  12     1759.08     1643.53    192.68 o 
 -21   7  12      130.70       64.40     70.41 o 
 -19   7  12     1294.12     1367.50    101.74 o 
 -17   7  12       54.55       36.83     64.25 o 
 -15   7  12      794.09      659.65     73.70 o 
 -13   7  12      620.71      589.83     69.13 o 
 -11   7  12      374.56      179.80     50.72 o 
  -9   7  12      409.65      331.25     46.16 o 
  -7   7  12      287.37      344.13     50.61 o 
  -5   7  12     2621.89     2844.82    126.85 o 
  -3   7  12     1274.86     1266.18     73.88 o 
  -1   7  12      159.25      204.65     36.37 o 
   1   7  12      461.45      366.61     47.54 o 
   3   7  12      659.09      554.21     63.37 o 
   5   7  12       35.71       65.07     49.83 o 
   7   7  12     1873.30     1842.09    141.05 o 
   9   7  12      318.63      461.53     94.69 o 
  11   7  12     1157.07     1132.43    128.09 o 
  13   7  12      334.74      330.72     80.57 o 
  15   7  12      374.38      441.07     89.98 o 
 -18   8  12      203.96      147.25     88.37 o 
 -16   8  12        3.41       72.71     75.63 o 
 -14   8  12      795.57      681.12    114.54 o 
 -12   8  12      866.20      872.78    119.90 o 
 -10   8  12       21.79       96.77     69.68 o 
  -8   8  12       58.03       80.12     50.04 o 
  -6   8  12       76.23       58.89     48.17 o 
  -4   8  12      208.26      143.31     55.44 o 
  -2   8  12       89.41       48.39     49.38 o 
   0   8  12      314.67      358.94     64.25 o 
   2   8  12      168.75      171.96     55.23 o 
   4   8  12      364.26      241.25     74.48 o 
   6   8  12      685.83      584.95    119.57 o 
   8   8  12       46.91       80.87     76.01 o 
 -37   1  13     3969.07     4534.84    252.49 o 
 -35   1  13     1279.50     1545.06    192.89 o 
 -33   1  13     1850.63     1771.98    116.66 o 
 -31   1  13        0.58       20.09     44.68 o 
 -29   1  13     5636.60     6044.69    293.76 o 
 -27   1  13     3264.39     3112.18    105.06 o 
 -25   1  13     9921.44     9673.37    197.31 o 
 -23   1  13     1842.45     2020.75     70.62 o 
 -21   1  13      536.00      436.90     37.17 o 
 -19   1  13     5484.14     5567.17    117.77 o 
 -17   1  13     2891.66     2931.93     96.34 o 
 -15   1  13     2567.59     2463.28     60.24 o 
 -13   1  13     1396.36     1398.56     39.70 o 
 -11   1  13     9338.20     8451.09    136.17 o 
  -9   1  13     1820.35     1521.94     42.91 o 
  -7   1  13    23788.65    23762.79    265.58 o 
  -5   1  13      824.98     1054.13     25.76 o 
  -3   1  13    17332.22    16842.51    167.65 o 
  -1   1  13      169.94      184.73     16.61 o 
   1   1  13    10855.48    10501.72    132.87 o 
   3   1  13       91.80       62.82     15.82 o 
   5   1  13     3289.93     3237.51     60.75 o 
   7   1  13       88.98       51.37     15.35 o 
   9   1  13     1022.35     1038.20     40.56 o 
  11   1  13     1128.89     1002.01     53.29 o 
  13   1  13     1798.50     1857.75     59.00 o 
  15   1  13     3752.83     3583.29    104.97 o 
  17   1  13     1453.87     1327.50     93.23 o 
  19   1  13     2705.50     2766.55    111.95 o 
  21   1  13     1863.17     1966.11    123.90 o 
  23   1  13      261.55      159.66     60.72 o 
  25   1  13      186.02       10.85     56.00 o 
  27   1  13      511.49      542.99     92.00 o 
 -36   2  13     1993.68     2229.06    195.50 o 
 -34   2  13     2597.50     2942.86    212.12 o 
 -32   2  13      820.62      808.92    118.28 o 
 -30   2  13     1958.60     1814.35    125.59 o 
 -28   2  13     1266.34     1113.89    123.21 o 
 -26   2  13     7486.06     7776.43    261.82 o 
 -24   2  13      575.19      526.97     50.85 o 
 -22   2  13     3748.09     4038.20    194.82 o 
 -20   2  13       16.39       22.51     26.87 o 
 -18   2  13    19739.46    20403.09    300.94 o 
 -16   2  13     6160.61     6094.96    154.73 o 
 -14   2  13     4759.04     4669.52    110.92 o 
 -12   2  13     1136.59     1054.23     50.71 o 
 -10   2  13     3987.60     3589.90     69.55 o 
  -8   2  13     1132.75     1083.01     47.00 o 
  -6   2  13     5865.55     5699.80     87.97 o 
  -4   2  13     1220.59     1245.52     35.22 o 
  -2   2  13     4632.70     4603.53     68.44 o 
   0   2  13     8304.49     8266.06    104.23 o 
   2   2  13     1980.49     1819.10     46.20 o 
   4   2  13     4510.82     4466.33     78.42 o 
   6   2  13       13.41        3.85     15.20 o 
   8   2  13     7755.99     7921.43    126.33 o 
  10   2  13      972.74      766.61     58.49 o 
  12   2  13     6196.34     6300.50    111.34 o 
  14   2  13        8.82      -11.69     20.23 o 
  16   2  13     3425.62     3230.08     88.38 o 
  18   2  13      887.14      929.48     71.62 o 
  20   2  13     2434.29     2467.71    109.56 o 
  22   2  13      727.66      813.44    101.80 o 
  24   2  13      580.36      438.09     81.54 o 
  26   2  13      324.95      355.40     78.03 o 
 -35   3  13      165.77      205.23     76.08 o 
 -33   3  13     2764.78     2994.19    171.43 o 
 -31   3  13      240.06      277.45     75.32 o 
 -29   3  13      814.70      727.40     91.44 o 
 -27   3  13      766.32      874.78    213.72 o 
 -25   3  13       25.28       24.23     44.60 o 
 -23   3  13     1936.15     2094.24    261.34 o 
 -21   3  13      639.19      588.41     91.13 o 
 -19   3  13     7957.00     8183.37    275.29 o 
 -17   3  13       64.04       35.65     37.14 o 
 -15   3  13     1620.80     1693.44    103.03 o 
 -13   3  13     1145.29     1009.78     48.74 o 
 -11   3  13     2475.01     2341.18     96.49 o 
  -9   3  13      525.76      579.31     46.85 o 
  -7   3  13     5955.49     5921.94    102.37 o 
  -5   3  13       27.75       30.12     13.77 o 
  -3   3  13      221.61      191.37     18.07 o 
  -1   3  13     1895.34     1951.06     42.66 o 
   1   3  13     1238.37     1231.03     37.18 o 
   3   3  13      106.10      127.51     21.73 o 
   5   3  13     1045.60      951.27     37.68 o 
   7   3  13      156.55      108.54     24.11 o 
   9   3  13      419.26      441.48     36.23 o 
  11   3  13       12.94       52.17     24.50 o 
  13   3  13     3622.50     3600.16    124.71 o 
  15   3  13      315.99      266.42     53.27 o 
  17   3  13     1051.67      899.36     66.67 o 
  19   3  13     1034.30     1035.08    124.43 o 
  21   3  13     1862.47     1940.29    121.92 o 
  23   3  13      405.59      231.98     66.06 o 
  25   3  13       13.73       81.22     74.22 o 
 -34   4  13      551.37      527.50     98.90 o 
 -32   4  13      551.23      540.94     96.67 o 
 -30   4  13     1133.80      877.60    107.47 o 
 -28   4  13       23.88       76.75     60.31 o 
 -26   4  13      540.25      589.85     87.86 o 
 -24   4  13       33.72       49.06     50.01 o 
 -22   4  13       19.27       70.99     46.43 o 
 -20   4  13        3.02        0.75     39.96 o 
 -18   4  13    11284.96    10863.95    289.46 o 
 -16   4  13       56.32       58.68     40.16 o 
 -14   4  13     5259.23     5120.18    159.93 o 
 -12   4  13       71.00       75.32     38.29 o 
 -10   4  13     4157.88     3925.33    134.33 o 
  -8   4  13     7209.25     7474.27    157.52 o 
  -6   4  13     1408.61     1614.34     65.88 o 
  -4   4  13      260.29      308.78     27.68 o 
  -2   4  13       12.82       17.17     17.21 o 
   0   4  13     1328.46     1303.58     46.28 o 
   2   4  13      190.63      171.31     26.02 o 
   4   4  13      179.56      166.61     24.77 o 
   6   4  13      926.51      715.41     45.11 o 
   8   4  13      486.64      504.69     41.52 o 
  10   4  13      867.94      820.27     61.41 o 
  12   4  13     7341.66     7548.82    163.08 o 
  14   4  13      113.10       97.73     35.56 o 
  16   4  13     3987.88     3997.19    137.93 o 
  18   4  13      340.45      217.46     55.12 o 
  20   4  13      134.43      149.95     64.09 o 
  22   4  13      582.37      297.92    111.45 o 
 -31   5  13      352.04      286.41     87.17 o 
 -29   5  13     2358.39     2296.28    207.69 o 
 -27   5  13       25.24      -64.51     60.39 o 
 -25   5  13     4869.02     5390.95    214.84 o 
 -23   5  13      648.37      649.43     89.13 o 
 -21   5  13     5933.08     6168.51    338.19 o 
 -19   5  13     5493.44     5689.23    261.85 o 
 -17   5  13     2028.48     2081.18    144.39 o 
 -15   5  13     6203.90     6356.41    255.93 o 
 -13   5  13      138.89       41.18     40.39 o 
 -11   5  13     2068.91     2008.52    126.34 o 
  -9   5  13      694.15      708.71     64.66 o 
  -7   5  13     1615.52     1489.57     81.97 o 
  -5   5  13     2554.21     2536.33     89.13 o 
  -3   5  13     1119.58     1186.17     52.17 o 
  -1   5  13     1762.92     1834.74     54.19 o 
   1   5  13     9403.73     9983.99    217.82 o 
   3   5  13      880.13      885.29     44.88 o 
   5   5  13     2017.84     2117.72     68.01 o 
   7   5  13     5424.80     5690.45    127.68 o 
   9   5  13      173.00       96.40     36.05 o 
  11   5  13     2226.20     2425.85     99.24 o 
  13   5  13      123.11      150.35     47.95 o 
  15   5  13      986.85     1293.21    165.21 o 
  17   5  13      102.80        4.69     63.26 o 
  19   5  13      387.16      348.54    115.29 o 
  21   5  13     1018.53     1023.61    196.63 o 
 -28   6  13        9.05        7.15     67.25 o 
 -26   6  13      982.54      807.50    112.14 o 
 -24   6  13        2.07       54.33     64.65 o 
 -22   6  13      162.44       81.27     56.90 o 
 -20   6  13      806.16      853.84    101.38 o 
 -18   6  13      724.90      733.00     76.45 o 
 -16   6  13     1030.81      994.59    115.35 o 
 -14   6  13       25.63       41.79     46.32 o 
 -12   6  13       39.50       33.78     42.97 o 
 -10   6  13     8028.17     8659.80    221.47 o 
  -8   6  13     5662.96     5902.49    133.19 o 
  -6   6  13      240.24      187.11     35.34 o 
  -4   6  13     1488.22     1564.48     77.97 o 
  -2   6  13      525.73      548.33     40.07 o 
   0   6  13       69.52       89.13     24.88 o 
   2   6  13      456.48      365.83     39.18 o 
   4   6  13     1121.08     1018.63     66.65 o 
   6   6  13      230.23      181.11     50.32 o 
   8   6  13      684.35      653.90     67.78 o 
  10   6  13      511.45      503.34     68.96 o 
  12   6  13     1394.26     1609.66    105.26 o 
  14   6  13       73.12       89.94     54.68 o 
  16   6  13      712.07      763.84     87.87 o 
  18   6  13      946.39      964.33    111.35 o 
 -23   7  13       40.91       17.62     69.99 o 
 -21   7  13      154.96      218.20     80.03 o 
 -19   7  13      288.06      217.91     70.00 o 
 -17   7  13        2.12      -17.10     54.96 o 
 -15   7  13      198.50      127.69     60.13 o 
 -13   7  13      376.06      396.77     73.82 o 
 -11   7  13      109.27      123.18     53.01 o 
  -9   7  13       56.42       81.95     34.32 o 
  -7   7  13     4800.03     5169.25    143.07 o 
  -5   7  13      438.39      422.93     53.84 o 
  -3   7  13        1.19       23.71     37.19 o 
  -1   7  13     1304.12     1208.61     60.00 o 
   1   7  13      690.28      747.40     61.56 o 
   3   7  13      322.17      294.88     48.02 o 
   5   7  13      183.19      138.68     55.07 o 
   7   7  13      887.30     1040.85    117.34 o 
   9   7  13      968.59      933.23    115.17 o 
  11   7  13      194.35       66.22     72.59 o 
  13   7  13        1.60      -18.27     70.93 o 
 -16   8  13     3260.05     2936.75    191.79 o 
 -14   8  13      171.42       22.45     76.83 o 
 -12   8  13     1759.33     1710.08    338.36 o 
 -10   8  13        6.01       14.53     70.42 o 
  -8   8  13      350.89      241.83     60.96 o 
  -6   8  13      159.10      157.01     72.31 o 
  -4   8  13       32.73      103.47     51.80 o 
  -2   8  13     1357.04     1334.06     96.86 o 
   0   8  13        9.79       75.73     49.58 o 
   2   8  13      764.21      902.85     82.58 o 
   4   8  13      743.33      854.39     86.44 o 
   6   8  13      100.72      117.49     62.09 o 
 -36   0  14     3738.18     3662.97    225.07 o 
 -34   0  14     3375.24     3838.46    298.34 o 
 -32   0  14     3067.95     3510.03    199.00 o 
 -30   0  14       91.17       42.14    112.17 o 
 -28   0  14     5034.09     5361.19    229.95 o 
 -26   0  14     4238.48     4412.16    199.89 o 
 -24   0  14     5061.21     4893.89    204.89 o 
 -22   0  14     1043.08     1001.67     99.75 o 
 -20   0  14    10147.96    10750.53    195.26 o 
 -18   0  14     3963.96     3758.94    103.53 o 
 -16   0  14    12119.88    12190.94    225.99 o 
 -14   0  14     5537.03     5736.11    128.49 o 
 -12   0  14    13762.53    14072.55    244.73 o 
 -10   0  14    18773.36    18344.29    303.45 o 
  -8   0  14    13430.85    13160.83    200.87 o 
  -6   0  14    20036.58    19291.51    359.15 o 
  -4   0  14      522.61      585.98     63.07 o 
  -2   0  14     2846.93     2828.24     81.39 o 
   0   0  14     1353.82     1281.97     57.87 o 
   2   0  14      292.20      342.28     36.51 o 
   4   0  14      191.10      198.10     29.19 o 
   6   0  14     1589.05     1698.18     64.78 o 
   8   0  14      429.79      344.45     47.89 o 
  10   0  14     5488.45     5803.38    154.14 o 
  12   0  14     2041.90     1853.81    118.07 o 
  14   0  14    10165.37    10542.41    227.93 o 
  16   0  14     1918.54     1855.32    110.74 o 
  18   0  14     7344.12     7103.58    244.56 o 
  20   0  14       29.08       78.56     69.61 o 
  22   0  14      109.38      -17.37     77.53 o 
  24   0  14     3823.14     3778.30    339.54 o 
  26   0  14      292.63      263.49    106.66 o 
 -37   1  14     1477.57     1235.83    166.83 o 
 -35   1  14       32.12      147.68     90.41 o 
 -33   1  14      241.41      143.80     54.35 o 
 -31   1  14     1147.68     1169.76     90.50 o 
 -29   1  14      122.42      139.49     45.35 o 
 -27   1  14     4902.45     5031.34    136.78 o 
 -25   1  14     1009.99     1034.34     65.39 o 
 -23   1  14     8037.97     8626.96    161.11 o 
 -21   1  14     8061.42     8496.25    160.02 o 
 -19   1  14       31.93       23.49     22.79 o 
 -17   1  14     7556.38     7693.31    154.27 o 
 -15   1  14     3189.27     3429.30     73.61 o 
 -13   1  14      405.52      340.59     24.02 o 
 -11   1  14     1396.84     1230.43     45.07 o 
  -9   1  14      132.31      102.89     16.60 o 
  -7   1  14      932.00      876.37     49.69 o 
  -5   1  14     5892.20     5827.51     71.26 o 
  -3   1  14     1734.82     1476.25     34.89 o 
  -1   1  14    23769.92    22887.91    234.31 o 
   1   1  14     2967.29     3101.88     56.90 o 
   3   1  14     8914.88     8455.95    118.60 o 
   5   1  14     7465.84     7425.98    111.34 o 
   7   1  14      158.06       99.95     18.26 o 
   9   1  14     3836.06     3495.86     72.44 o 
  11   1  14     3415.66     2976.92     72.04 o 
  13   1  14      224.11      130.84     25.13 o 
  15   1  14      457.78      445.03     37.83 o 
  17   1  14       19.42       79.38     32.64 o 
  19   1  14     2931.50     3146.90    122.65 o 
  21   1  14     1086.18      909.51    102.24 o 
  23   1  14      330.42      310.30     70.28 o 
  25   1  14     2848.88     3214.49    170.81 o 
 -36   2  14       25.10      189.76     98.64 o 
 -34   2  14     1245.20     1180.11    314.31 o 
 -32   2  14      297.05      312.16     70.99 o 
 -30   2  14        6.69       32.64     48.84 o 
 -28   2  14        1.28       61.75     52.35 o 
 -26   2  14       74.22       78.75     46.53 o 
 -24   2  14     7166.88     7272.58    186.92 o 
 -22   2  14      678.29      584.83     57.12 o 
 -20   2  14     1992.49     2020.38     82.68 o 
 -18   2  14     1368.35     1383.23     61.55 o 
 -16   2  14      604.63      547.31     44.63 o 
 -14   2  14     1082.24      981.90     53.17 o 
 -12   2  14        2.14       21.07     19.83 o 
 -10   2  14       17.26        4.59     18.10 o 
  -8   2  14     1371.72     1337.02     44.50 o 
  -6   2  14      178.07      183.13     20.01 o 
  -4   2  14      225.51      221.59     21.43 o 
  -2   2  14     1182.10     1174.65     35.75 o 
   0   2  14     1428.69     1433.95     45.52 o 
   2   2  14     1654.58     1582.36     45.10 o 
   4   2  14      445.88      466.07     35.74 o 
   6   2  14     1440.39     1398.65     49.29 o 
   8   2  14      316.39      408.19     32.22 o 
  10   2  14      217.66      178.98     25.21 o 
  12   2  14      264.78      275.35     30.04 o 
  14   2  14       97.14       76.77     24.75 o 
  16   2  14       25.18        2.47     24.68 o 
  18   2  14     1012.64     1055.95     90.02 o 
  20   2  14      601.36      584.62     68.49 o 
  22   2  14       41.86       56.18     52.46 o 
  24   2  14      234.39      117.73     70.68 o 
 -35   3  14     4694.06     5173.48    224.26 o 
 -33   3  14      314.97      257.48     79.19 o 
 -31   3  14     2778.95     2861.92    165.12 o 
 -29   3  14     1059.63     1209.55    113.60 o 
 -27   3  14     2693.53     2614.60    147.62 o 
 -25   3  14     2232.26     2210.61    131.76 o 
 -23   3  14     2749.41     2654.83    163.65 o 
 -21   3  14     1285.58     1245.53     97.81 o 
 -19   3  14       33.18      -12.36     33.33 o 
 -17   3  14     2155.83     2166.61    113.42 o 
 -15   3  14     5843.85     6027.23    154.74 o 
 -13   3  14     7803.70     8107.29    146.46 o 
 -11   3  14       47.20       14.58     30.01 o 
  -9   3  14     9457.70     8901.34    155.49 o 
  -7   3  14     7632.31     7707.94    124.59 o 
  -5   3  14    17152.92    17394.02    229.50 o 
  -3   3  14    11555.00    11537.97    145.49 o 
  -1   3  14     2246.00     2192.81     62.29 o 
   1   3  14      160.65      116.95     19.89 o 
   3   3  14     2995.18     2822.94     87.87 o 
   5   3  14      109.54       56.35     18.57 o 
   7   3  14     1150.76     1398.25     56.07 o 
   9   3  14       13.01       38.73     23.51 o 
  11   3  14     3981.93     3907.99    100.30 o 
  13   3  14     6646.33     6588.63    148.04 o 
  15   3  14      184.36      157.03     37.38 o 
  17   3  14     8315.90     8644.53    181.85 o 
  19   3  14      250.20      242.90     46.74 o 
  21   3  14       71.61       25.18     45.68 o 
  23   3  14       77.90       76.26     63.48 o 
 -34   4  14      161.41      171.44     80.85 o 
 -32   4  14     4772.65     5102.45    352.66 o 
 -30   4  14       86.13       50.79     60.12 o 
 -28   4  14     1907.40     1968.25    141.84 o 
 -26   4  14      747.72      785.95     97.43 o 
 -24   4  14     4477.47     4795.47    189.23 o 
 -22   4  14      149.78      172.09     58.02 o 
 -20   4  14      355.84      380.35     69.58 o 
 -18   4  14     3389.22     3300.02    215.36 o 
 -16   4  14     3667.09     3526.45    236.28 o 
 -14   4  14     3852.75     3715.05    151.30 o 
 -12   4  14      313.49      231.00     60.11 o 
 -10   4  14     1968.97     2205.84    103.32 o 
  -8   4  14     4050.47     4177.13    109.89 o 
  -6   4  14     6978.75     7127.55    140.91 o 
  -4   4  14      652.92      655.36     36.70 o 
  -2   4  14     3129.62     3339.33     70.72 o 
   0   4  14      677.11      625.86     35.98 o 
   2   4  14     7570.45     7552.19    115.83 o 
   4   4  14      126.73       87.88     22.39 o 
   6   4  14       87.20      153.57     33.34 o 
   8   4  14      594.38      582.09     45.05 o 
  10   4  14     3309.71     3030.28     89.26 o 
  12   4  14      815.53      723.26     52.94 o 
  14   4  14     2130.48     1893.10     83.71 o 
  16   4  14      256.00      247.07     51.41 o 
  18   4  14      577.41      484.30     81.00 o 
  20   4  14      369.27      355.34     80.50 o 
  22   4  14     1736.85     1896.98    195.55 o 
 -31   5  14      490.16      417.90    119.59 o 
 -29   5  14     1068.28      848.68    111.92 o 
 -27   5  14      268.81      307.33     95.19 o 
 -25   5  14      442.01      444.44     87.12 o 
 -23   5  14      670.10      642.71     93.36 o 
 -21   5  14        4.41       11.28     47.60 o 
 -19   5  14      227.20      210.12     62.89 o 
 -17   5  14     5390.96     5328.07    327.60 o 
 -15   5  14       13.53       25.39     43.31 o 
 -13   5  14     1581.34     1254.05     91.93 o 
 -11   5  14       69.90       99.22     44.75 o 
  -9   5  14    10825.31    11157.54    256.13 o 
  -7   5  14       54.86       65.02     34.29 o 
  -5   5  14      230.23      196.13     38.03 o 
  -3   5  14       93.30       73.80     22.92 o 
  -1   5  14     1631.14     1521.18     50.52 o 
   1   5  14      144.55      155.86     24.50 o 
   3   5  14      765.11      803.35     44.71 o 
   5   5  14      165.62      117.79     30.77 o 
   7   5  14      173.49       89.08     31.73 o 
   9   5  14       27.39       21.95     31.61 o 
  11   5  14      521.46      586.03     65.20 o 
  13   5  14      250.05      265.73     50.25 o 
  15   5  14     1044.99     1129.51     87.55 o 
  17   5  14       29.70       80.32     76.84 o 
  19   5  14       61.20      102.31     70.39 o 
 -28   6  14      661.95      715.95    110.16 o 
 -26   6  14      185.26       22.34     67.48 o 
 -24   6  14     1962.93     2127.45    153.52 o 
 -22   6  14       68.05      129.28     67.17 o 
 -20   6  14      101.88       47.30     60.86 o 
 -18   6  14      367.76      333.55     68.33 o 
 -16   6  14     8494.45     9117.29    405.96 o 
 -14   6  14     2861.41     3032.66    139.87 o 
 -12   6  14      158.04      147.16     54.03 o 
 -10   6  14     2441.16     2710.25    109.54 o 
  -8   6  14      349.17      323.64     47.87 o 
  -6   6  14     2988.42     3105.05     99.48 o 
  -4   6  14        1.68      -37.29     26.51 o 
  -2   6  14       32.49       62.49     25.96 o 
   0   6  14        3.76        3.24     24.47 o 
   2   6  14     1135.02     1165.96     52.12 o 
   4   6  14      721.40      656.16     58.66 o 
   6   6  14      811.59      767.23     74.97 o 
   8   6  14      871.34      798.43     91.84 o 
  10   6  14      823.75      795.45     74.56 o 
  12   6  14      319.37      293.28     59.26 o 
  14   6  14     1329.66     1221.66    130.46 o 
  16   6  14      373.68      407.14     88.51 o 
 -23   7  14     1055.85     1004.70    291.44 o 
 -21   7  14      617.86      377.84    110.76 o 
 -19   7  14      923.36      796.14    119.55 o 
 -17   7  14      985.58      932.96    102.55 o 
 -15   7  14      773.61      600.17     95.42 o 
 -13   7  14     6131.01     6165.65    227.65 o 
 -11   7  14     2844.84     2944.37    197.56 o 
  -9   7  14     5191.33     5404.51    163.46 o 
  -7   7  14      513.01      486.62     63.62 o 
  -5   7  14     1728.83     1824.98     89.55 o 
  -3   7  14       54.36       57.00     39.45 o 
  -1   7  14      144.74      102.20     39.67 o 
   1   7  14      178.96      112.20     40.41 o 
   3   7  14      884.78      829.49    148.39 o 
   5   7  14     1281.07     1177.76     77.74 o 
   7   7  14      367.26      389.14     68.33 o 
   9   7  14     2831.29     2560.19    134.63 o 
  11   7  14       38.36       26.46     58.04 o 
 -16   8  14       15.91       38.94     81.92 o 
 -14   8  14     2263.44     2238.66    324.91 o 
 -12   8  14      401.40      176.90     81.68 o 
 -10   8  14      470.72      344.94    102.58 o 
  -8   8  14      469.17      312.10    142.78 o 
  -6   8  14        5.95       23.50     49.44 o 
  -4   8  14      116.75       88.07     50.37 o 
  -2   8  14      863.94      921.09     92.32 o 
   0   8  14      675.85      558.11     73.22 o 
   2   8  14      184.47      199.15     57.87 o 
   4   8  14      244.89      206.52     60.36 o 
 -37   1  15      399.78      395.42    109.37 o 
 -35   1  15      948.83      875.18    164.98 o 
 -33   1  15      271.77      312.22     96.20 o 
 -31   1  15     2179.48     2133.66    115.24 o 
 -29   1  15     1622.45     1652.34    182.68 o 
 -27   1  15     1167.59     1171.41     82.98 o 
 -25   1  15     1756.14     1791.46    137.64 o 
 -23   1  15     1025.53     1247.55    116.19 o 
 -21   1  15     2774.09     2714.42     90.06 o 
 -19   1  15     2454.89     2522.95     82.69 o 
 -17   1  15      897.10      895.56     57.13 o 
 -15   1  15     2994.65     3007.38    122.34 o 
 -13   1  15      147.55      141.10     37.65 o 
 -11   1  15     4547.28     4391.84     81.64 o 
  -9   1  15     3900.12     3722.19     67.93 o 
  -7   1  15      309.89      332.51     21.89 o 
  -5   1  15    15494.53    15102.58    153.52 o 
  -3   1  15    10486.50    10054.92    136.28 o 
  -1   1  15     7346.79     7501.05    126.85 o 
   1   1  15     3341.64     3307.25     60.86 o 
   3   1  15     1979.18     2153.69     53.52 o 
   5   1  15     3168.47     2850.36     64.23 o 
   7   1  15     1204.52     1496.52     50.62 o 
   9   1  15       50.13       18.18     18.43 o 
  11   1  15     1263.89     1416.44     53.67 o 
  13   1  15       43.46      -11.62     20.91 o 
  15   1  15     2830.08     2695.30     77.00 o 
  17   1  15       87.23       35.60     29.75 o 
  19   1  15     4042.98     4113.39    137.73 o 
  21   1  15       23.71       61.60     52.23 o 
  23   1  15      373.92      316.21     74.47 o 
  25   1  15     1009.01     1005.36    112.87 o 
 -36   2  15       87.00        0.19     79.16 o 
 -34   2  15     1688.83     1353.78    160.56 o 
 -32   2  15      382.91      224.29     82.93 o 
 -30   2  15     3375.28     3387.32    274.14 o 
 -28   2  15       95.25      115.58     52.40 o 
 -26   2  15     4888.76     5037.15    330.72 o 
 -24   2  15     2956.51     2904.34    115.72 o 
 -22   2  15     6509.78     7005.70    189.82 o 
 -20   2  15      697.32      780.55     56.94 o 
 -18   2  15     3450.06     3622.18    104.68 o 
 -16   2  15      824.88      894.81     54.93 o 
 -14   2  15     1054.78      982.68     55.20 o 
 -12   2  15     5029.85     5061.10    103.87 o 
 -10   2  15      253.36      238.08     27.74 o 
  -8   2  15    12255.55    12402.64    175.91 o 
  -6   2  15    11486.75    11104.00    148.40 o 
  -4   2  15    27946.40    27819.83    294.78 o 
  -2   2  15      136.77      107.80     17.70 o 
   0   2  15     6584.22     6696.53     98.03 o 
   2   2  15      889.21      979.63     38.43 o 
   4   2  15     4169.12     4000.23     83.46 o 
   6   2  15     1772.92     1739.87     58.00 o 
   8   2  15       13.98       47.89     21.82 o 
  10   2  15     2426.07     2224.97     70.98 o 
  12   2  15      492.12      440.32     36.23 o 
  14   2  15     2088.45     2050.36    113.14 o 
  16   2  15     2280.20     2234.24     80.45 o 
  18   2  15     1118.94      995.85     61.30 o 
  20   2  15     3138.78     3108.95    130.68 o 
  22   2  15     1065.75      956.11    104.91 o 
  24   2  15      549.35      417.38     86.08 o 
 -35   3  15      711.55      638.88    139.33 o 
 -33   3  15      374.35      331.60     81.06 o 
 -31   3  15      137.72      183.49     68.68 o 
 -29   3  15      115.40      132.02     81.22 o 
 -27   3  15     1688.85     1601.14    120.87 o 
 -25   3  15      209.81      209.34     58.50 o 
 -23   3  15      622.83      603.32     98.08 o 
 -21   3  15       29.49       18.17     39.54 o 
 -19   3  15       76.61      111.17     54.74 o 
 -17   3  15      540.29      589.80     86.84 o 
 -15   3  15     1742.18     1648.50     91.51 o 
 -13   3  15       73.67       61.88     28.13 o 
 -11   3  15     4750.92     4613.09    104.72 o 
  -9   3  15     1233.87     1231.55     56.33 o 
  -7   3  15    18504.91    18848.41    247.93 o 
  -5   3  15      450.70      430.35     34.07 o 
  -3   3  15      655.45      609.11     32.65 o 
  -1   3  15       30.79       26.53     16.19 o 
   1   3  15      367.11      324.77     27.50 o 
   3   3  15       11.29       13.77     18.12 o 
   5   3  15      485.37      504.08     32.07 o 
   7   3  15      736.85      560.40     40.78 o 
   9   3  15      401.73      426.54     37.80 o 
  11   3  15     1415.96     1357.22     86.67 o 
  13   3  15       68.81       84.38     29.44 o 
  15   3  15     1453.27     1501.67     69.04 o 
  17   3  15      223.72      190.04     43.23 o 
  19   3  15      452.52      367.11     53.96 o 
  21   3  15      676.09      682.66     90.24 o 
  23   3  15      345.11      298.25     74.66 o 
 -32   4  15        1.81       50.29     67.65 o 
 -30   4  15       36.09        7.61     61.74 o 
 -28   4  15      660.35      696.69    122.43 o 
 -26   4  15      106.90      139.22     61.17 o 
 -24   4  15       83.62       55.55     52.83 o 
 -22   4  15     3948.31     3602.83    161.41 o 
 -20   4  15       36.14       34.96     44.69 o 
 -18   4  15      636.01      575.05     95.65 o 
 -16   4  15     2070.93     1975.00    147.75 o 
 -14   4  15     5432.91     5319.72    196.24 o 
 -12   4  15     3542.99     3616.25    134.78 o 
 -10   4  15       38.18       55.05     39.05 o 
  -8   4  15    16870.35    17129.11    453.77 o 
  -6   4  15      640.06      851.51     85.70 o 
  -4   4  15     2840.23     2824.01     71.04 o 
  -2   4  15       37.39       64.92     23.17 o 
   0   4  15      369.67      374.73     29.88 o 
   2   4  15        0.16       -5.66     18.06 o 
   4   4  15       62.47       62.85     21.93 o 
   6   4  15     1284.49     1147.43     57.74 o 
   8   4  15      461.56      517.97     44.94 o 
  10   4  15      860.74      794.54     54.30 o 
  12   4  15     1015.80     1209.14     80.30 o 
  14   4  15     2722.55     2650.66     94.11 o 
  16   4  15      257.39      182.50     55.73 o 
  18   4  15     2341.98     2577.61    191.76 o 
  20   4  15       58.45       33.15     65.44 o 
 -31   5  15       20.01       42.43     70.65 o 
 -29   5  15     1110.72     1087.48    138.12 o 
 -27   5  15      764.44      801.99    132.67 o 
 -25   5  15     3913.75     4126.23    189.28 o 
 -23   5  15     4369.34     4757.10    200.44 o 
 -21   5  15     2782.71     2455.14    186.66 o 
 -19   5  15     8741.48     9011.62    480.97 o 
 -17   5  15     3208.47     3238.28    186.82 o 
 -15   5  15     1589.23     1412.08    152.56 o 
 -13   5  15        3.50        0.54     47.36 o 
 -11   5  15     2944.42     2856.53    165.62 o 
  -9   5  15     5944.15     6229.43    234.00 o 
  -7   5  15     4442.16     4476.24    124.36 o 
  -5   5  15     2163.17     2026.04     85.42 o 
  -3   5  15     9681.38    10116.02    165.07 o 
  -1   5  15     3592.36     3743.59     79.78 o 
   1   5  15     2270.41     2297.38     60.51 o 
   3   5  15     6905.39     7230.06    178.64 o 
   5   5  15      547.88      484.52     59.89 o 
   7   5  15     5231.90     5409.62    166.78 o 
   9   5  15      775.78      592.85     55.12 o 
  11   5  15      650.36      521.03     56.40 o 
  13   5  15       16.62       60.86     45.95 o 
  15   5  15     1201.60     1175.14     94.28 o 
  17   5  15      465.98      641.94     97.68 o 
  19   5  15     1186.54     1508.16    132.03 o 
 -28   6  15      319.38      109.84     77.53 o 
 -26   6  15       97.62      122.25     72.27 o 
 -24   6  15     1094.79      976.82    118.80 o 
 -22   6  15       78.73       89.34     81.31 o 
 -20   6  15       48.36      112.71     78.92 o 
 -18   6  15      220.64      152.31     60.04 o 
 -16   6  15     1155.82     1030.80    177.00 o 
 -14   6  15     4152.45     4246.47    166.75 o 
 -12   6  15     4862.80     5117.96    182.71 o 
 -10   6  15     1106.62     1203.47     98.88 o 
  -8   6  15     1542.32     1740.80     73.63 o 
  -6   6  15       17.73       33.19     31.19 o 
  -4   6  15      525.76      570.59     49.45 o 
  -2   6  15      577.53      537.61     53.79 o 
   0   6  15     1084.88     1163.45     55.94 o 
   2   6  15       23.02       -0.11     30.48 o 
   4   6  15      488.34      448.00     52.41 o 
   6   6  15        0.54       35.30     37.01 o 
   8   6  15     1451.74     1350.70     99.84 o 
  10   6  15      233.55      251.07     64.69 o 
  12   6  15     2875.14     2989.49    129.56 o 
  14   6  15     1096.20     1088.42     92.28 o 
 -23   7  15      359.48      419.89    120.17 o 
 -21   7  15      743.09      753.09    136.71 o 
 -19   7  15      296.07      268.30     77.12 o 
 -17   7  15     1044.89     1183.00    109.98 o 
 -15   7  15     5246.30     5620.49    350.97 o 
 -13   7  15        0.93       34.69     56.30 o 
 -11   7  15        1.64       19.01     54.89 o 
  -9   7  15     2025.96     2197.89    131.80 o 
  -7   7  15      912.65      910.59     78.13 o 
  -5   7  15      378.55      341.05     52.68 o 
  -3   7  15      367.05      281.13     50.65 o 
  -1   7  15       92.68      119.44     42.67 o 
   1   7  15      463.74      479.96     84.11 o 
   3   7  15       94.41      118.77     65.65 o 
   5   7  15      446.11      367.01     68.53 o 
   7   7  15       92.17      -17.88     51.85 o 
   9   7  15     1118.25     1175.51    179.48 o 
  11   7  15      827.72      749.82     91.99 o 
 -14   8  15     1898.66     1703.83    158.94 o 
 -12   8  15     1478.63     1206.40    136.82 o 
 -10   8  15      411.06      222.69     84.66 o 
  -8   8  15      416.61      532.00    103.82 o 
  -6   8  15      652.25      624.60    102.03 o 
  -4   8  15     1152.12     1126.09     91.90 o 
  -2   8  15       84.82       12.46     53.04 o 
   0   8  15     1397.90     1684.70    145.91 o 
   2   8  15       77.11       81.16     74.40 o 
 -36   0  16     1024.11     1195.77    148.98 o 
 -34   0  16      176.22      104.39     77.98 o 
 -32   0  16     1885.38     2205.01    369.14 o 
 -30   0  16     1922.06     2391.59    170.98 o 
 -28   0  16     4027.47     4503.44    212.30 o 
 -26   0  16     2962.72     3086.90    171.63 o 
 -24   0  16      813.97      642.81     90.96 o 
 -22   0  16     1675.77     1503.45    172.88 o 
 -20   0  16     4439.99     4906.22    287.24 o 
 -18   0  16      817.54      971.68     82.26 o 
 -16   0  16      950.17     1150.20     89.05 o 
 -14   0  16     4749.66     5051.04    138.67 o 
 -12   0  16     1707.65     1552.01     68.21 o 
 -10   0  16    17285.04    17208.18    292.90 o 
  -8   0  16     3507.22     3231.76     87.60 o 
  -6   0  16    33442.14    31436.46    570.38 o 
  -4   0  16     2571.48     2535.96     68.51 o 
  -2   0  16    39388.62    38758.88    599.96 o 
   0   0  16     3374.19     3509.62    101.84 o 
   2   0  16     1059.64     1082.71     61.61 o 
   4   0  16      212.19      218.61     38.91 o 
   6   0  16     2983.91     2703.47     99.37 o 
   8   0  16       42.66       67.74     30.44 o 
  10   0  16       49.68       43.37     28.92 o 
  12   0  16    12349.78    11889.35    252.10 o 
  14   0  16      630.91      660.85     85.54 o 
  16   0  16     8618.95     8340.52    209.11 o 
  18   0  16      119.35      106.31     53.98 o 
  20   0  16     3714.63     3760.37    176.46 o 
  22   0  16      168.82      174.24     92.65 o 
  24   0  16     2338.95     2352.73    219.04 o 
 -37   1  16      305.39      235.85     98.75 o 
 -35   1  16      225.69      152.48    209.54 o 
 -33   1  16        4.77       59.28     74.11 o 
 -31   1  16      724.35      748.20     79.05 o 
 -29   1  16      875.50      730.71     85.88 o 
 -27   1  16     2704.95     2854.66    142.52 o 
 -25   1  16     6919.03     7503.77    192.58 o 
 -23   1  16      143.70       82.04     38.43 o 
 -21   1  16     8072.64     8708.68    435.60 o 
 -19   1  16     2398.05     2353.25    167.54 o 
 -17   1  16      133.68      166.54     37.44 o 
 -15   1  16      912.79     1141.52     62.70 o 
 -13   1  16     1122.91     1294.83     53.88 o 
 -11   1  16       74.11       61.43     18.08 o 
  -9   1  16      140.99      134.21     19.75 o 
  -7   1  16       31.51       32.97     11.94 o 
  -5   1  16    20040.62    19616.80    202.31 o 
  -3   1  16     2961.14     3080.94     57.52 o 
  -1   1  16    11018.91    11067.55    142.76 o 
   1   1  16    16871.92    16952.67    202.91 o 
   3   1  16      768.98      806.11     34.36 o 
   5   1  16     6310.98     6154.87    110.68 o 
   7   1  16     1358.85     1405.57     63.18 o 
   9   1  16      782.62      692.62     52.96 o 
  11   1  16     3103.18     2692.33    103.07 o 
  13   1  16      748.06      650.83     43.14 o 
  15   1  16      693.92      661.34     45.36 o 
  17   1  16     1386.99     1392.13    102.04 o 
  19   1  16     1225.05     1264.41     90.53 o 
  21   1  16     5758.24     5754.58    209.17 o 
  23   1  16     1168.05     1118.60    116.23 o 
 -36   2  16        7.82       78.07     90.40 o 
 -34   2  16       61.81       72.78     77.67 o 
 -32   2  16        9.97       66.07     70.18 o 
 -30   2  16      154.09       41.89     50.49 o 
 -28   2  16      297.83      340.54     68.41 o 
 -26   2  16       13.81       -9.88     40.45 o 
 -24   2  16      860.20      988.44    110.47 o 
 -22   2  16     1647.46     1666.75     99.43 o 
 -20   2  16      438.97      349.86     50.57 o 
 -18   2  16      717.87      746.02     68.21 o 
 -16   2  16     1908.52     1861.30    103.12 o 
 -14   2  16       29.43       28.87     23.22 o 
 -12   2  16        8.39       11.87     20.98 o 
 -10   2  16       20.94        0.18     21.19 o 
  -8   2  16        0.55        8.59     17.05 o 
  -6   2  16     9386.81     9351.58    173.96 o 
  -4   2  16        1.49       48.44     20.18 o 
  -2   2  16     3014.79     2855.63     63.77 o 
   0   2  16      656.78      630.74     48.97 o 
   2   2  16     3107.85     3361.18     73.42 o 
   4   2  16     2386.18     2095.01     63.75 o 
   6   2  16       95.61       67.46     26.73 o 
   8   2  16       44.38        8.90     21.71 o 
  10   2  16     2640.95     2364.30    109.68 o 
  12   2  16     1898.92     1614.78     67.36 o 
  14   2  16        3.91       -7.99     23.71 o 
  16   2  16      260.26      250.44     34.92 o 
  18   2  16       26.25       20.28     33.24 o 
  20   2  16      421.58      496.97     81.82 o 
  22   2  16      146.37      135.53     64.22 o 
 -35   3  16      828.88      954.05    333.82 o 
 -33   3  16     4935.39     4716.62    258.70 o 
 -31   3  16      158.91      158.20     64.48 o 
 -29   3  16     3982.86     4122.49    186.76 o 
 -27   3  16      249.69      210.66     87.18 o 
 -25   3  16     1184.89     1167.99    104.90 o 
 -23   3  16      599.59      385.71     90.00 o 
 -21   3  16      443.27      583.15     80.80 o 
 -19   3  16     5846.79     5536.42    324.57 o 
 -17   3  16     6592.54     6546.05    400.75 o 
 -15   3  16      369.96      408.36     56.24 o 
 -13   3  16     6126.60     6173.02    151.46 o 
 -11   3  16     2435.83     2483.31     87.88 o 
  -9   3  16     6045.18     6060.49    136.43 o 
  -7   3  16    45845.93    46740.74    582.69 o 
  -5   3  16      451.87      465.26     29.57 o 
  -3   3  16     1401.04     1444.52     53.10 o 
  -1   3  16     1158.23     1199.12     55.16 o 
   1   3  16      678.61      580.78     41.46 o 
   3   3  16      263.30      305.49     43.54 o 
   5   3  16     3879.08     3880.09     80.34 o 
   7   3  16     2031.07     1978.73     67.64 o 
   9   3  16     6210.96     6387.13    126.90 o 
  11   3  16      301.56      232.46     35.30 o 
  13   3  16     6692.79     6375.36    150.24 o 
  15   3  16     2484.06     2562.72     88.57 o 
  17   3  16     3198.26     3305.18    114.74 o 
  19   3  16      967.09      900.35     80.10 o 
  21   3  16      320.98      240.43     59.21 o 
 -32   4  16     3808.05     3539.84    194.59 o 
 -30   4  16      172.18       22.73     96.92 o 
 -28   4  16     1557.57     1352.40    123.24 o 
 -26   4  16      584.68      498.55     97.33 o 
 -24   4  16     1872.39     1758.99    137.96 o 
 -22   4  16      782.05      765.52    122.25 o 
 -20   4  16      447.68      567.09    102.62 o 
 -18   4  16     1735.80     1564.56    139.42 o 
 -16   4  16     1112.78      867.18    109.64 o 
 -14   4  16      431.37      421.61     62.49 o 
 -12   4  16      604.27      489.27     64.16 o 
 -10   4  16     3471.98     3698.88    217.96 o 
  -8   4  16      791.37      785.58     67.29 o 
  -6   4  16     4385.30     4659.37    112.13 o 
  -4   4  16     1101.96      968.21     63.17 o 
  -2   4  16     5833.04     5924.49    116.75 o 
   0   4  16      366.37      349.86     31.02 o 
   2   4  16     6237.57     6241.20    107.73 o 
   4   4  16     3183.67     2993.68     75.14 o 
   6   4  16      346.91      334.96     36.97 o 
   8   4  16     2454.39     2538.44     94.71 o 
  10   4  16      904.94      878.46     54.62 o 
  12   4  16        6.86       49.46     32.19 o 
  14   4  16       86.30       95.53     39.75 o 
  16   4  16     1139.30     1257.21     80.78 o 
  18   4  16      535.97      622.57    116.27 o 
  20   4  16      331.23      316.62     71.89 o 
 -29   5  16       60.29       43.59     69.02 o 
 -27   5  16        6.84       18.05     66.13 o 
 -25   5  16       80.03       64.50     60.57 o 
 -23   5  16      161.09      144.24     62.06 o 
 -21   5  16       27.17       51.89     68.76 o 
 -19   5  16      715.21      655.71    146.14 o 
 -17   5  16       80.09       94.88     67.41 o 
 -15   5  16       19.98       50.43     45.20 o 
 -13   5  16      256.79      249.40     57.55 o 
 -11   5  16      209.79      219.46     56.65 o 
  -9   5  16     4088.41     3761.97    128.60 o 
  -7   5  16      763.44      736.40     57.53 o 
  -5   5  16      789.56      876.61     63.60 o 
  -3   5  16      131.65      133.63     32.87 o 
  -1   5  16      328.15      348.99     31.22 o 
   1   5  16       34.47       60.98     24.36 o 
   3   5  16      569.94      514.62     38.39 o 
   5   5  16      592.42      464.63     44.65 o 
   7   5  16      178.57      137.83     36.10 o 
   9   5  16       47.82       -0.78     31.97 o 
  11   5  16      116.65       50.48     43.80 o 
  13   5  16        9.44      -63.25     41.86 o 
  15   5  16       11.10       -5.03     50.30 o 
  17   5  16       47.00       88.95     67.86 o 
 -26   6  16      199.79      140.88     74.70 o 
 -24   6  16      822.70      884.15    140.42 o 
 -22   6  16        5.66       17.38     73.43 o 
 -20   6  16      698.65      476.23    112.37 o 
 -18   6  16     1374.10     1523.54    120.80 o 
 -16   6  16      495.47      549.71     80.59 o 
 -14   6  16      425.66      360.47     70.35 o 
 -12   6  16      726.66      615.48     80.32 o 
 -10   6  16     1092.79     1096.77     97.13 o 
  -8   6  16      419.62      366.69     44.14 o 
  -6   6  16     5727.82     5933.07    140.91 o 
  -4   6  16       10.68       74.25     35.04 o 
  -2   6  16     1810.17     1954.67     85.88 o 
   0   6  16      551.47      483.78     45.42 o 
   2   6  16      854.66      878.90     62.92 o 
   4   6  16      212.71      161.92     57.43 o 
   6   6  16      181.44      183.32     52.09 o 
   8   6  16      650.88      606.06     98.54 o 
  10   6  16      649.84      466.68    121.49 o 
  12   6  16      134.87      189.21     59.93 o 
  14   6  16       14.80       76.11     54.96 o 
 -21   7  16      356.69      329.00    110.87 o 
 -19   7  16      281.18      230.95     72.46 o 
 -17   7  16     3819.83     4023.94    305.55 o 
 -15   7  16      788.24      837.57    174.03 o 
 -13   7  16     1252.01     1160.77    126.75 o 
 -11   7  16        5.94        7.51     52.66 o 
  -9   7  16     4940.67     4760.38    185.62 o 
  -7   7  16       64.81       93.41     45.52 o 
  -5   7  16      102.29      109.15     49.19 o 
  -3   7  16      976.46     1022.62     73.75 o 
  -1   7  16      261.29      301.48     58.10 o 
   1   7  16     3095.22     3267.46    185.77 o 
   3   7  16      544.64      376.18     65.09 o 
   5   7  16      386.75      444.25     70.33 o 
   7   7  16      145.09       87.13     57.00 o 
   9   7  16     1246.25     1134.10    102.49 o 
 -12   8  16      264.91      156.62     83.05 o 
 -10   8  16       33.76       54.92     73.24 o 
  -8   8  16      233.71      314.36     91.89 o 
  -6   8  16       32.87       50.82     57.33 o 
  -4   8  16       24.01       30.29     52.75 o 
  -2   8  16      330.16      333.30     67.04 o 
 -35   1  17     2255.15     1999.02    230.39 o 
 -33   1  17       34.50       49.79     77.76 o 
 -31   1  17     2716.49     2975.52    159.85 o 
 -29   1  17      222.09      209.83     66.06 o 
 -27   1  17     3865.82     4400.74    216.73 o 
 -25   1  17      683.07      596.60    119.49 o 
 -23   1  17     5471.41     6066.69    191.13 o 
 -21   1  17        1.33       -2.18     37.45 o 
 -19   1  17     3418.82     4146.16    146.21 o 
 -17   1  17      217.70      175.00     43.70 o 
 -15   1  17     4824.05     4361.27    281.59 o 
 -13   1  17       63.02       57.67     29.42 o 
 -11   1  17      322.19      347.33     42.46 o 
  -9   1  17     1800.39     1866.86     50.31 o 
  -7   1  17        5.93       18.53     16.21 o 
  -5   1  17    61000.50    59563.29    656.15 o 
  -3   1  17    12866.67    12503.01    176.26 o 
  -1   1  17      152.13      228.33     26.59 o 
   1   1  17     2015.07     2232.94     78.84 o 
   3   1  17     2114.78     2101.58     59.75 o 
   5   1  17     1390.94     1323.17     55.49 o 
   7   1  17     7658.35     7380.51    135.22 o 
   9   1  17      238.03      220.48     37.68 o 
  11   1  17     6092.73     5872.34    113.49 o 
  13   1  17     3904.41     3361.73    100.64 o 
  15   1  17     2153.83     2073.60     72.98 o 
  17   1  17      824.17      836.12     62.00 o 
  19   1  17     2143.26     2222.28     92.30 o 
  21   1  17       11.82       63.36     60.03 o 
  23   1  17      590.55      556.15     92.42 o 
 -36   2  17       48.95      127.69     93.13 o 
 -34   2  17      208.07      288.35    100.65 o 
 -32   2  17       74.70      -14.00     67.04 o 
 -30   2  17     3808.35     4398.89    233.41 o 
 -28   2  17     3186.81     3080.37    193.92 o 
 -26   2  17     4074.28     4594.96    183.00 o 
 -24   2  17     5846.05     6036.73    172.45 o 
 -22   2  17      727.20      638.79    101.09 o 
 -20   2  17     1196.98     1541.78     98.50 o 
 -18   2  17        0.94      -16.23     28.07 o 
 -16   2  17     3489.99     3426.91    101.82 o 
 -14   2  17     1269.66     1186.53     65.61 o 
 -12   2  17     1048.88     1025.27     90.20 o 
 -10   2  17      207.72      167.38     29.36 o 
  -8   2  17     6191.13     6107.42    147.43 o 
  -6   2  17        1.29       -2.14     17.30 o 
  -4   2  17    24507.50    24325.19    271.27 o 
  -2   2  17      348.63      305.13     33.04 o 
   0   2  17    18472.62    18768.80    296.08 o 
   2   2  17     7093.55     7075.39    126.55 o 
   4   2  17     3726.97     3326.48     81.99 o 
   6   2  17     6645.78     6266.70    121.51 o 
   8   2  17       46.08       54.23     23.93 o 
  10   2  17      836.47      864.75     52.33 o 
  12   2  17        7.60       10.13     27.15 o 
  14   2  17     1729.98     1612.45     79.68 o 
  16   2  17       40.14       28.27     30.71 o 
  18   2  17     3501.00     3525.50    120.94 o 
  20   2  17      144.50      191.85     56.55 o 
  22   2  17     2016.78     1949.22    188.26 o 
 -33   3  17      148.25       76.31     71.23 o 
 -31   3  17      482.08      436.49    131.46 o 
 -29   3  17      289.00      205.60     70.13 o 
 -27   3  17       26.65      -32.24     48.23 o 
 -25   3  17       64.22       62.04     48.01 o 
 -23   3  17      263.72      268.09     79.36 o 
 -21   3  17       99.61       60.01     56.48 o 
 -19   3  17      321.69      429.22     80.66 o 
 -17   3  17      222.25      255.06     70.28 o 
 -15   3  17      845.84      776.77     82.49 o 
 -13   3  17     1187.16     1150.11     69.07 o 
 -11   3  17       40.81      109.48     35.87 o 
  -9   3  17      519.77      404.35     49.05 o 
  -7   3  17     4347.39     4451.46    105.46 o 
  -5   3  17     1098.97     1274.65     54.89 o 
  -3   3  17     8338.74     8198.44    131.72 o 
  -1   3  17      703.53      751.37     41.58 o 
   1   3  17      777.19      827.51     64.69 o 
   3   3  17     2262.42     1973.89     68.66 o 
   5   3  17     1391.04     1377.35     59.86 o 
   7   3  17      106.01      133.87     28.89 o 
   9   3  17      170.78       98.97     28.53 o 
  11   3  17     1080.84     1021.65     58.58 o 
  13   3  17      836.81      927.89     59.59 o 
  15   3  17      282.63      209.97     42.42 o 
  17   3  17      480.41      521.86     74.12 o 
  19   3  17       53.59       83.65     49.29 o 
  21   3  17      138.57      123.75     57.42 o 
 -32   4  17     1149.36     1075.93    123.74 o 
 -30   4  17        2.04      -74.34     54.09 o 
 -28   4  17      417.10      334.05     81.32 o 
 -26   4  17       66.84       71.74     61.84 o 
 -24   4  17       24.94       46.05     55.47 o 
 -22   4  17     3218.71     2615.84    329.95 o 
 -20   4  17       55.42       92.10     65.18 o 
 -18   4  17       25.45       65.55     60.57 o 
 -16   4  17      993.39     1093.70    278.15 o 
 -14   4  17       46.66       17.51     45.42 o 
 -12   4  17     8569.95     8915.86    238.81 o 
 -10   4  17      450.50      394.92     61.08 o 
  -8   4  17     1442.86     1508.50     98.02 o 
  -6   4  17      642.41      632.85     65.64 o 
  -4   4  17     4716.30     4571.63    157.25 o 
  -2   4  17       41.13       25.87     23.07 o 
   0   4  17      143.17      181.41     27.24 o 
   2   4  17        2.79       25.92     21.16 o 
   4   4  17     2597.44     2742.69     72.32 o 
   6   4  17      147.04      190.25     32.17 o 
   8   4  17     1033.01     1033.36     57.79 o 
  10   4  17      949.40      765.74     54.41 o 
  12   4  17       61.21       56.62     36.45 o 
  14   4  17     2937.61     2776.84    104.33 o 
  16   4  17      319.00      347.24     59.51 o 
  18   4  17     1163.51     1250.85    113.31 o 
 -29   5  17       49.77      108.31     79.99 o 
 -27   5  17     2575.99     2607.92    211.56 o 
 -25   5  17       68.32       31.49     69.20 o 
 -23   5  17     3336.45     3437.39    218.90 o 
 -21   5  17     1457.53     1433.69    152.23 o 
 -19   5  17      186.19      146.68     72.10 o 
 -17   5  17      580.85      572.88    107.69 o 
 -15   5  17      435.92      371.90     67.80 o 
 -13   5  17       19.84        6.23     43.44 o 
 -11   5  17      400.76      368.57     78.97 o 
  -9   5  17      129.26       40.99     32.91 o 
  -7   5  17     7778.19     8088.89    185.04 o 
  -5   5  17      770.53      868.07     65.18 o 
  -3   5  17      271.98      196.18     32.70 o 
  -1   5  17    10173.90    10458.70    281.28 o 
   1   5  17       40.84       36.71     25.17 o 
   3   5  17     8136.12     8395.50    203.11 o 
   5   5  17      411.65      465.34     46.54 o 
   7   5  17      739.05      712.47     58.87 o 
   9   5  17      422.43      418.78     50.61 o 
  11   5  17      166.99      154.58     45.12 o 
  13   5  17        2.81        4.01     41.61 o 
  15   5  17      441.03      322.29     59.73 o 
 -26   6  17      128.70      175.90     97.51 o 
 -24   6  17        9.94      -23.87    106.62 o 
 -22   6  17       18.53        8.52     75.36 o 
 -20   6  17     1660.86     1605.52    175.57 o 
 -18   6  17      735.95      804.31     94.63 o 
 -16   6  17       76.95      117.55     58.92 o 
 -14   6  17     4401.31     4294.07    173.78 o 
 -12   6  17      606.14      712.60     87.94 o 
 -10   6  17     1345.52     1518.66    111.90 o 
  -8   6  17      577.90      508.66     50.19 o 
  -6   6  17      751.33      998.02     76.96 o 
  -4   6  17        5.65       10.73     34.05 o 
  -2   6  17      650.86      593.69     57.49 o 
   0   6  17      312.11      217.51     36.05 o 
   2   6  17      181.56      192.67     51.72 o 
   4   6  17      548.85      426.39     54.87 o 
   6   6  17      327.64      431.13     68.52 o 
   8   6  17      917.15     1065.82    125.75 o 
  10   6  17      918.02     1037.50    157.58 o 
  12   6  17      218.45      276.22     62.92 o 
 -21   7  17      814.15      784.17    105.98 o 
 -19   7  17        4.10        4.05     63.42 o 
 -17   7  17     1134.10     1188.06    115.29 o 
 -15   7  17     3625.98     3902.97    236.73 o 
 -13   7  17       82.09       90.98     63.85 o 
 -11   7  17      153.18      166.74     66.74 o 
  -9   7  17     1723.13     1659.10    121.47 o 
  -7   7  17       25.51        7.39     43.99 o 
  -5   7  17       91.09       28.21     46.48 o 
  -3   7  17     1886.20     1928.96    114.39 o 
  -1   7  17      494.98      533.29     71.15 o 
   1   7  17       42.16      136.40     50.66 o 
   3   7  17       30.70       98.10     53.78 o 
   5   7  17      577.86      498.03     75.53 o 
   7   7  17      238.67      177.81     61.75 o 
 -36   0  18      757.31      744.26    132.67 o 
 -34   0  18     1145.35      991.04    138.41 o 
 -32   0  18       55.35       -8.35     71.22 o 
 -30   0  18     1598.12     1677.67    224.68 o 
 -28   0  18     3097.45     3386.29    273.78 o 
 -26   0  18     5257.35     5635.41    349.12 o 
 -24   0  18     1069.53      933.69    163.80 o 
 -22   0  18     4049.01     4163.58    277.15 o 
 -20   0  18     2763.58     2602.95    212.90 o 
 -18   0  18      355.22        2.35     59.87 o 
 -16   0  18       97.21       38.89     36.65 o 
 -14   0  18    12670.97    11991.66    526.38 o 
 -12   0  18     6860.54     6710.46    226.62 o 
 -10   0  18     4005.57     3692.78    120.68 o 
  -8   0  18     5388.96     5045.56    504.18 o 
  -6   0  18     1900.12     1936.34     67.49 o 
  -4   0  18      299.69      224.25     39.30 o 
  -2   0  18    22093.93    22012.76    433.31 o 
   0   0  18      637.91      602.48     59.06 o 
   2   0  18     2115.79     2246.26     90.09 o 
   4   0  18     1088.22     1045.02     67.75 o 
   6   0  18     9300.62     8944.63    199.90 o 
   8   0  18    10584.60     9835.03    218.32 o 
  10   0  18      151.25       88.78     36.11 o 
  12   0  18     6574.96     6289.46    173.80 o 
  14   0  18      137.78      129.83     42.53 o 
  16   0  18     1226.89     1042.67     84.38 o 
  18   0  18     1427.88     1932.46    255.07 o 
  20   0  18     1855.26     1774.49    191.21 o 
  22   0  18      225.24      201.11    102.48 o 
 -35   1  18      303.50      256.44    102.63 o 
 -33   1  18        5.42      -45.80     64.55 o 
 -31   1  18      281.56      324.10     77.24 o 
 -29   1  18     3633.33     3736.16    165.29 o 
 -27   1  18      125.49       75.47     66.55 o 
 -25   1  18     7447.88     8273.78    302.68 o 
 -23   1  18     4796.58     5110.79    345.42 o 
 -21   1  18      792.14      831.37    113.90 o 
 -19   1  18     5089.20     5221.31    170.46 o 
 -17   1  18     1965.50     1686.75     98.06 o 
 -15   1  18       17.48       10.31     30.31 o 
 -13   1  18       31.02       30.71     34.78 o 
 -11   1  18     1046.13     1086.05     54.83 o 
  -9   1  18      422.22      453.65     30.60 o 
  -7   1  18      281.67      190.18     23.94 o 
  -5   1  18    15343.22    14985.11    187.29 o 
  -3   1  18    30136.99    30100.98    395.27 o 
  -1   1  18      487.19      556.60     37.43 o 
   1   1  18     2943.27     3004.05     85.95 o 
   3   1  18     1981.31     1944.19     66.38 o 
   5   1  18      847.32      754.17     44.99 o 
   7   1  18     1828.66     1870.75     80.43 o 
   9   1  18       51.26       85.46     26.89 o 
  11   1  18        7.26       12.33     23.73 o 
  13   1  18      196.83      151.69     33.74 o 
  15   1  18        7.91       37.65     29.78 o 
  17   1  18     1340.67     1204.43     71.22 o 
  19   1  18      505.06      312.57     62.95 o 
  21   1  18     2003.44     2071.47    186.57 o 
 -34   2  18        0.83     -130.74     72.63 o 
 -32   2  18      797.25      532.05    110.58 o 
 -30   2  18      735.05      626.00    153.20 o 
 -28   2  18      412.95      280.86     82.40 o 
 -26   2  18       51.57       34.50     57.35 o 
 -24   2  18      479.98      497.59     91.30 o 
 -22   2  18      741.61      905.47    101.39 o 
 -20   2  18     1743.65     1380.56     95.48 o 
 -18   2  18      651.43      480.90     62.71 o 
 -16   2  18     3444.99     2717.10    119.97 o 
 -14   2  18       46.15       49.19     27.73 o 
 -12   2  18      174.80      173.05     30.69 o 
 -10   2  18     1436.86     1563.86     62.59 o 
  -8   2  18       66.63       59.38     25.50 o 
  -6   2  18     1799.55     1806.42     53.67 o 
  -4   2  18       13.82       33.21     18.67 o 
  -2   2  18     5231.78     5118.63     93.30 o 
   0   2  18     1276.04     1394.53     64.76 o 
   2   2  18      324.60      336.46     32.63 o 
   4   2  18     3348.89     3191.90     82.22 o 
   6   2  18      179.20      157.29     27.98 o 
   8   2  18        8.23       35.98     25.52 o 
  10   2  18      291.74      190.46     33.74 o 
  12   2  18      165.06      109.62     32.82 o 
  14   2  18     1305.50     1119.19     81.02 o 
  16   2  18       57.09       86.75     40.70 o 
  18   2  18       13.30      -10.81     44.92 o 
  20   2  18      422.64      463.34     70.63 o 
 -33   3  18     2479.53     2302.99    260.83 o 
 -31   3  18     3381.03     3819.71    227.40 o 
 -29   3  18      757.57      654.68     94.74 o 
 -27   3  18      794.36      762.07     93.41 o 
 -25   3  18      731.63      843.57    154.38 o 
 -23   3  18        2.93        2.51     55.16 o 
 -21   3  18     3701.77     3313.60    185.69 o 
 -19   3  18      345.75      317.73     78.94 o 
 -17   3  18     2482.17     2764.56    160.77 o 
 -15   3  18     2588.04     2593.87    155.15 o 
 -13   3  18     4201.10     4106.25    124.56 o 
 -11   3  18     2090.88     2358.34     93.91 o 
  -9   3  18        0.62      -15.27     32.96 o 
  -7   3  18     4614.30     4583.71    148.02 o 
  -5   3  18      249.49      257.82     53.77 o 
  -3   3  18     3626.97     3779.55    105.81 o 
  -1   3  18     1385.58     1362.90     55.46 o 
   1   3  18       15.89       35.07     21.08 o 
   3   3  18      613.10      622.65     43.61 o 
   5   3  18     6312.33     6454.50    113.80 o 
   7   3  18      167.02      237.85     35.23 o 
   9   3  18     4942.81     4818.03    112.51 o 
  11   3  18     2137.86     2197.79     80.81 o 
  13   3  18     3165.42     3224.53    129.43 o 
  15   3  18     4473.03     4275.52    127.61 o 
  17   3  18        2.39       50.26     43.00 o 
  19   3  18     1231.48     1350.31    101.59 o 
 -32   4  18        6.98       48.80     72.21 o 
 -30   4  18      697.45      473.82    147.12 o 
 -28   4  18      177.78      254.54     73.03 o 
 -26   4  18     3585.07     3150.00    212.93 o 
 -24   4  18      206.35      331.47     91.68 o 
 -22   4  18     2353.04     2517.18    269.07 o 
 -20   4  18     1169.49      925.52    142.10 o 
 -18   4  18     4921.31     5053.16    271.60 o 
 -16   4  18       54.36       41.09     61.25 o 
 -14   4  18      129.38      138.75     50.18 o 
 -12   4  18      223.50      267.13     58.60 o 
 -10   4  18        8.60        5.51     36.74 o 
  -8   4  18     1137.31     1162.84     92.82 o 
  -6   4  18      475.89      536.37     58.09 o 
  -4   4  18      625.45      574.03     49.68 o 
  -2   4  18     3141.48     3179.83     83.99 o 
   0   4  18     2765.57     2915.79     94.03 o 
   2   4  18     6334.08     6411.27    120.06 o 
   4   4  18     3667.00     3977.51     99.83 o 
   6   4  18       42.87       67.35     27.52 o 
   8   4  18     2805.17     2882.92     89.76 o 
  10   4  18       17.31       20.94     35.21 o 
  12   4  18       24.92       49.61     37.39 o 
  14   4  18      424.32      278.72     51.00 o 
  16   4  18     1448.72     1531.38    124.72 o 
 -29   5  18      130.93      140.25     91.25 o 
 -27   5  18      173.61       83.39     87.67 o 
 -25   5  18      159.37       47.62    158.75 o 
 -23   5  18      338.64      187.04     85.85 o 
 -21   5  18       55.22       59.91     70.84 o 
 -19   5  18       24.95      -38.54     65.42 o 
 -17   5  18      328.99      311.55     68.76 o 
 -15   5  18      190.39      303.66     92.37 o 
 -13   5  18      730.24      729.97     91.06 o 
 -11   5  18      800.92      820.72     84.77 o 
  -9   5  18      488.28      419.96     68.55 o 
  -7   5  18        9.54      -15.76     31.26 o 
  -5   5  18      348.00      280.55     54.62 o 
  -3   5  18      440.13      435.59     53.75 o 
  -1   5  18      170.39      164.61     32.30 o 
   1   5  18      923.39      796.01     47.31 o 
   3   5  18     1263.73     1284.52     63.75 o 
   5   5  18      368.75      371.84     45.81 o 
   7   5  18       21.44       29.92     35.23 o 
   9   5  18       85.38       72.73     49.74 o 
  11   5  18       57.70       94.14     46.14 o 
  13   5  18      280.16      328.01     59.44 o 
  15   5  18      154.49      193.76     56.68 o 
 -24   6  18       98.15      273.88     98.88 o 
 -22   6  18      148.86      102.54     87.30 o 
 -20   6  18        0.10       58.63     77.27 o 
 -18   6  18     1154.60     1224.19    109.93 o 
 -16   6  18       10.18       56.68     67.03 o 
 -14   6  18      619.27      464.89     80.21 o 
 -12   6  18        4.15      101.83     60.47 o 
 -10   6  18       34.23       92.09     57.30 o 
  -8   6  18      720.86      701.48     94.06 o 
  -6   6  18      596.62      582.30     56.92 o 
  -4   6  18      783.94      777.07     61.85 o 
  -2   6  18      994.73     1012.53     86.29 o 
   0   6  18      793.17      890.39     59.89 o 
   2   6  18      477.14      432.92    126.62 o 
   4   6  18      135.25      182.49     46.18 o 
   6   6  18      529.85      525.01     76.18 o 
   8   6  18      986.86      921.33    227.87 o 
  10   6  18      453.06      409.30     76.64 o 
 -19   7  18      315.42      340.53     85.36 o 
 -17   7  18      291.22      491.82     90.02 o 
 -15   7  18      204.73      266.98    114.73 o 
 -13   7  18       34.41       16.49     60.94 o 
 -11   7  18     1028.41     1082.85    110.65 o 
  -9   7  18        3.76       49.36     58.11 o 
  -7   7  18      510.26      576.32     71.86 o 
  -5   7  18        0.17       39.95     47.50 o 
  -3   7  18     1257.78     1202.56    113.40 o 
  -1   7  18      269.03      283.68     67.26 o 
   1   7  18     2846.77     3159.47    187.94 o 
   3   7  18      138.65      160.83     57.92 o 
   5   7  18     1174.70     1409.89    105.73 o 
 -35   1  19      560.78      409.63    112.72 o 
 -33   1  19      699.31      623.47    117.96 o 
 -31   1  19        8.47      -33.80     72.87 o 
 -29   1  19     3320.03     3906.37    214.17 o 
 -27   1  19      847.89      731.38    112.30 o 
 -25   1  19      623.70      415.93     91.42 o 
 -23   1  19     1638.93     1532.45    134.91 o 
 -21   1  19     1071.76     1045.25    101.29 o 
 -19   1  19     1010.66      960.89     81.52 o 
 -17   1  19     4545.04     4682.52    282.30 o 
 -15   1  19     1142.97      555.31     63.32 o 
 -13   1  19     4827.16     4295.38    188.66 o 
 -11   1  19      219.06      224.38     33.99 o 
  -9   1  19      729.15      815.24     51.45 o 
  -7   1  19       82.38       75.10     20.07 o 
  -5   1  19     1315.12     1421.09     50.92 o 
  -3   1  19     8286.45     8543.79    170.93 o 
  -1   1  19       28.79       11.01     22.65 o 
   1   1  19     3163.49     3475.99     85.55 o 
   3   1  19      257.18      229.68     34.60 o 
   5   1  19     2749.92     2683.98     78.51 o 
   7   1  19     4761.99     4235.11    111.44 o 
   9   1  19      366.74      386.92     40.65 o 
  11   1  19      437.96      416.37     46.80 o 
  13   1  19     2034.94     2047.39     80.38 o 
  15   1  19      333.47      232.42     42.66 o 
  17   1  19      407.74      382.10     56.08 o 
  19   1  19      227.14      296.26     56.50 o 
 -34   2  19      108.76        4.35    103.43 o 
 -32   2  19      153.52      101.23     84.05 o 
 -30   2  19       13.70       76.69    112.00 o 
 -28   2  19     3753.07     3456.59    317.17 o 
 -26   2  19      356.24      224.64    329.28 o 
 -24   2  19     8991.56     7947.43    444.31 o 
 -22   2  19      226.63      189.26     57.85 o 
 -20   2  19     2313.11     2516.48    123.54 o 
 -18   2  19     1150.87     1086.24     88.20 o 
 -16   2  19      271.51      436.97    134.63 o 
 -14   2  19     1577.73     1488.06     97.44 o 
 -12   2  19      975.62      884.16     63.60 o 
 -10   2  19       17.44       59.50     30.53 o 
  -8   2  19       98.91       83.32     27.22 o 
  -6   2  19     7569.95     7351.57    128.19 o 
  -4   2  19       52.53       80.40     19.91 o 
  -2   2  19     1877.34     1870.32     96.57 o 
   0   2  19     7036.89     7383.98    173.29 o 
   2   2  19     4344.91     4495.24    110.68 o 
   4   2  19       92.59       80.35     26.38 o 
   6   2  19     1653.50     1660.60     67.93 o 
   8   2  19      134.51       97.62     30.14 o 
  10   2  19     3415.56     3175.79     92.08 o 
  12   2  19      474.66      404.19     44.98 o 
  14   2  19      794.22      827.18     66.44 o 
  16   2  19       26.73       55.48     40.74 o 
  18   2  19      940.75      996.26     99.63 o 
 -33   3  19      667.29      547.99    126.62 o 
 -31   3  19      699.43      679.50    124.17 o 
 -29   3  19      120.91       50.33     78.39 o 
 -27   3  19       43.41       56.47    136.89 o 
 -25   3  19      270.90      188.05     79.49 o 
 -23   3  19      552.40      509.01     98.55 o 
 -21   3  19       27.22        5.88     60.15 o 
 -19   3  19     2311.55     2155.38    159.35 o 
 -17   3  19     2413.95     2333.83    163.44 o 
 -15   3  19      208.93      125.86     62.48 o 
 -13   3  19      595.20      668.13     69.42 o 
 -11   3  19     1196.02     1374.14    136.57 o 
  -9   3  19      296.03      274.70     46.87 o 
  -7   3  19     2603.81     2630.24     82.35 o 
  -5   3  19     1088.64      950.02     57.22 o 
  -3   3  19     1957.31     1961.88     66.66 o 
  -1   3  19     7995.82     8341.88    155.48 o 
   1   3  19     2518.64     2458.15     81.29 o 
   3   3  19     2038.90     1917.77    105.35 o 
   5   3  19     1373.78     1288.34     73.80 o 
   7   3  19      551.02      638.02     53.16 o 
   9   3  19     1535.50     1382.12     66.64 o 
  11   3  19      575.63      568.25     55.89 o 
  13   3  19     1642.48     1931.75     92.18 o 
  15   3  19     1094.81     1184.71     80.72 o 
  17   3  19      420.26      436.48     61.44 o 
 -30   4  19      309.98      149.00     89.81 o 
 -28   4  19      738.32      767.79    129.54 o 
 -26   4  19        7.10       -9.90     73.82 o 
 -24   4  19       17.32       -6.09     65.87 o 
 -22   4  19     1144.96     1161.80    136.16 o 
 -20   4  19      174.68       -0.16     69.29 o 
 -18   4  19      227.13       99.80     69.72 o 
 -16   4  19      782.83      756.89    112.38 o 
 -14   4  19      764.95      661.82     76.85 o 
 -12   4  19     2932.96     2998.59    151.60 o 
 -10   4  19     1243.85     1248.19    128.11 o 
  -8   4  19     1704.97     1664.21     75.75 o 
  -6   4  19     2876.10     2813.48    139.11 o 
  -4   4  19      288.23      301.69     40.79 o 
  -2   4  19      165.47      191.27     35.09 o 
   0   4  19       78.20       54.09     31.12 o 
   2   4  19     1358.50     1460.37     58.38 o 
   4   4  19     1718.70     1608.79     66.09 o 
   6   4  19      921.81      894.50     61.72 o 
   8   4  19      347.84      219.53     39.97 o 
  10   4  19     2423.94     2554.95    108.90 o 
  12   4  19      142.49      150.90     45.24 o 
  14   4  19     1318.26     1337.42     83.99 o 
  16   4  19       70.90       65.79     47.18 o 
 -27   5  19     1420.37     1527.70    171.68 o 
 -25   5  19     3602.76     2972.84    218.74 o 
 -23   5  19     1632.64     1763.26    183.98 o 
 -21   5  19     4337.71     4750.89    248.63 o 
 -19   5  19       41.58       79.18     70.09 o 
 -17   5  19     1173.63     1151.62    104.21 o 
 -15   5  19      127.43      139.73     57.36 o 
 -13   5  19       20.09       48.14     50.82 o 
 -11   5  19      321.93      270.28     63.23 o 
  -9   5  19      438.92      445.98     71.36 o 
  -7   5  19      265.60      266.61     48.63 o 
  -5   5  19     2642.27     2603.92    104.55 o 
  -3   5  19     1636.73     1743.31    140.01 o 
  -1   5  19    14572.21    15243.79    312.75 o 
   1   5  19      535.76      671.74     71.71 o 
   3   5  19      405.30      346.19     43.60 o 
   5   5  19      201.33      220.87     41.68 o 
   7   5  19       40.98       37.96     40.58 o 
   9   5  19      472.97      457.15     61.37 o 
  11   5  19       36.10        7.53     43.62 o 
  13   5  19       52.77       85.34     49.14 o 
 -24   6  19      683.99      609.99    179.94 o 
 -22   6  19        1.52        6.08     85.56 o 
 -20   6  19     1938.86     1708.81    298.17 o 
 -18   6  19       27.79        7.49     58.46 o 
 -16   6  19     1784.77     2042.31    135.21 o 
 -14   6  19      184.28      157.03     66.09 o 
 -12   6  19      131.24      159.12     64.27 o 
 -10   6  19     2504.22     2503.84    178.03 o 
  -8   6  19      268.04      341.68     71.37 o 
  -6   6  19      165.62      148.03     45.92 o 
  -4   6  19       89.64       25.80     42.34 o 
  -2   6  19      114.10       67.70     41.16 o 
   0   6  19       80.02       59.78     40.77 o 
   2   6  19      272.84      212.06     56.53 o 
   4   6  19     2068.58     2184.09    196.32 o 
   6   6  19     1705.75     1701.85    141.76 o 
   8   6  19      120.72       80.91     56.43 o 
 -17   7  19      132.21       84.96     81.86 o 
 -15   7  19       90.13       64.17     66.32 o 
 -13   7  19      858.98      733.24     99.69 o 
 -11   7  19       13.02       48.64     59.71 o 
  -9   7  19      314.70      238.86     74.22 o 
  -7   7  19      491.53      420.69     97.39 o 
  -5   7  19      735.70      746.60    136.42 o 
  -3   7  19       95.93       24.90     51.14 o 
  -1   7  19       43.98      -33.23     96.70 o 
   1   7  19      753.72      841.20    117.29 o 
 -34   0  20     2441.76     2627.84    292.95 o 
 -32   0  20      568.06      820.34    185.66 o 
 -30   0  20      213.80      117.38    110.99 o 
 -28   0  20     1425.16     1679.69    216.94 o 
 -26   0  20     4933.13     5463.54    346.77 o 
 -24   0  20      298.93      168.17    105.28 o 
 -22   0  20     7485.28     7121.04    390.49 o 
 -20   0  20      212.23        2.35     68.61 o 
 -18   0  20      552.18     1076.30    164.47 o 
 -16   0  20     5480.57     4911.94    300.02 o 
 -14   0  20     8234.79     7641.68    254.45 o 
 -12   0  20    11328.48    10694.50    322.74 o 
 -10   0  20      106.31       86.51     35.31 o 
  -8   0  20       25.67       -9.17     30.07 o 
  -6   0  20     8650.95     7690.00    560.60 o 
  -4   0  20    12603.98    12812.17    282.67 o 
  -2   0  20     6662.84     6567.29    184.06 o 
   0   0  20      259.65      372.78     61.15 o 
   2   0  20      632.71      583.90     66.29 o 
   4   0  20     7753.35     7997.50    226.11 o 
   6   0  20     1773.88     1694.57    164.20 o 
   8   0  20     5595.36     5694.27    193.92 o 
  10   0  20      211.92      244.50     47.76 o 
  12   0  20     5124.50     4943.33    157.71 o 
  14   0  20     3049.86     3326.89    165.35 o 
  16   0  20       11.86       -7.91     56.45 o 
  18   0  20      898.46      715.20     98.62 o 
 -35   1  20        1.68      -39.69    133.86 o 
 -33   1  20       52.85      -30.94    118.39 o 
 -31   1  20      311.26      276.74     92.15 o 
 -29   1  20     2692.68     2828.19    265.04 o 
 -27   1  20     5492.12     5520.02    388.64 o 
 -25   1  20      135.49      175.18     76.78 o 
 -23   1  20     6972.39     7011.89    274.92 o 
 -21   1  20      748.91      465.02     85.50 o 
 -19   1  20      440.18      480.22     70.46 o 
 -17   1  20      306.74      195.56     50.94 o 
 -15   1  20      205.47      213.17     50.48 o 
 -13   1  20      142.04       61.25     37.99 o 
 -11   1  20      506.42      528.55     46.04 o 
  -9   1  20      243.76      224.31     39.62 o 
  -7   1  20     1223.51     1261.33     79.06 o 
  -5   1  20        1.62       20.08     18.05 o 
  -3   1  20     7144.59     7210.96    168.55 o 
  -1   1  20     4528.04     4250.91    102.15 o 
   1   1  20       50.62       93.30     28.23 o 
   3   1  20     2594.76     2554.20     84.38 o 
   5   1  20      238.00      226.16     39.03 o 
   7   1  20      128.63       66.21     27.54 o 
   9   1  20        0.26        6.87     26.33 o 
  11   1  20       99.60       34.83     30.97 o 
  13   1  20      640.55      746.11     63.39 o 
  15   1  20      618.26      554.02     85.61 o 
  17   1  20      134.23       91.09     46.37 o 
  19   1  20     1284.23     1193.82     87.85 o 
 -34   2  20      153.57       55.83    129.83 o 
 -32   2  20      149.98       22.53    120.41 o 
 -30   2  20        1.99       79.04    118.73 o 
 -28   2  20      978.60      845.90    181.96 o 
 -26   2  20     1062.25     1122.04    201.13 o 
 -24   2  20      181.78       52.14     72.65 o 
 -22   2  20      324.61      295.27     63.11 o 
 -20   2  20       27.96       21.65     44.38 o 
 -18   2  20      584.92      396.14     65.28 o 
 -16   2  20     3477.11     3007.96    155.61 o 
 -14   2  20       23.62       55.19     41.14 o 
 -12   2  20      974.35      963.74     69.41 o 
 -10   2  20     2891.38     2565.75    102.18 o 
  -8   2  20      797.27      661.90     59.51 o 
  -6   2  20     1797.68     1650.70     67.66 o 
  -4   2  20     3663.70     3907.27    112.62 o 
  -2   2  20      467.32      481.91     55.07 o 
   0   2  20     1741.61     1701.49     73.71 o 
   2   2  20     2418.00     2475.99    115.04 o 
   4   2  20     1392.77     1339.19     59.68 o 
   6   2  20      278.44      263.26     40.45 o 
   8   2  20      444.41      443.68     44.51 o 
  10   2  20      188.50      151.86     35.11 o 
  12   2  20      105.42      103.39     40.64 o 
  14   2  20      359.77      359.06     53.99 o 
  16   2  20      108.64      119.60     45.94 o 
  18   2  20        6.52       52.40     46.26 o 
 -33   3  20       18.29      -62.22    122.09 o 
 -31   3  20      524.61      611.13    181.62 o 
 -29   3  20      158.32      243.11     91.95 o 
 -27   3  20     1798.06     2006.03    216.10 o 
 -25   3  20       49.16       13.83     63.28 o 
 -23   3  20      868.34      693.08    108.88 o 
 -21   3  20     3681.31     3277.82    587.42 o 
 -19   3  20     5160.56     5838.84    253.79 o 
 -17   3  20       92.52      106.06     60.72 o 
 -15   3  20    10495.70    11186.56    690.68 o 
 -13   3  20     5394.16     5169.05    149.38 o 
 -11   3  20     3908.63     4376.45    136.29 o 
  -9   3  20     2537.32     2466.48    103.63 o 
  -7   3  20      193.39      226.27     35.16 o 
  -5   3  20     2034.27     1968.44    123.29 o 
  -3   3  20      110.00       89.62     26.87 o 
  -1   3  20     2430.58     2397.79     86.63 o 
   1   3  20     1789.56     1703.93     89.20 o 
   3   3  20     2420.29     2413.92    130.13 o 
   5   3  20     1324.54     1364.45     73.12 o 
   7   3  20     3575.45     3794.93    100.99 o 
   9   3  20     1101.34     1067.40     62.21 o 
  11   3  20     2127.71     2249.62     96.26 o 
  13   3  20      306.71      229.80     49.97 o 
  15   3  20      566.63      611.93    103.66 o 
 -30   4  20     1108.66     1173.67    193.40 o 
 -28   4  20        6.82       33.81     79.54 o 
 -26   4  20     1387.98     1382.48    156.75 o 
 -24   4  20      186.31       31.64     72.69 o 
 -22   4  20     4212.66     4093.21    413.03 o 
 -20   4  20     1615.66     1610.22    157.10 o 
 -18   4  20     2782.47     2762.55    190.63 o 
 -16   4  20      268.58      321.03     64.20 o 
 -14   4  20      316.41      312.19     72.63 o 
 -12   4  20      806.10      841.82     85.16 o 
 -10   4  20       27.68       25.21     44.79 o 
  -8   4  20     2631.64     2427.10    248.88 o 
  -6   4  20     1555.16     1562.58     74.53 o 
  -4   4  20     1941.04     1999.20     94.04 o 
  -2   4  20        4.69       35.20     27.01 o 
   0   4  20     1647.82     1775.41     79.24 o 
   2   4  20     1294.03     1295.10     63.91 o 
   4   4  20     1576.96     1550.08     71.95 o 
   6   4  20      789.53      844.97     56.45 o 
   8   4  20      360.04      290.80     86.39 o 
  10   4  20        1.44       35.91     39.30 o 
  12   4  20       52.72      117.42     42.88 o 
  14   4  20      185.06      147.50     50.25 o 
 -27   5  20       96.85      209.06    100.70 o 
 -25   5  20        0.10       59.31     82.09 o 
 -23   5  20      115.28      183.51     94.05 o 
 -21   5  20      477.27      541.42    173.72 o 
 -19   5  20      348.44      128.98    174.39 o 
 -17   5  20      287.25      220.44     67.21 o 
 -15   5  20      332.42      359.18     73.69 o 
 -13   5  20        0.05        3.27     50.26 o 
 -11   5  20      314.46      272.50     66.62 o 
  -9   5  20       99.48      134.75    111.20 o 
  -7   5  20      367.42      367.15     51.41 o 
  -5   5  20       78.76       82.42     45.54 o 
  -3   5  20      124.77       97.90     54.76 o 
  -1   5  20      306.76      365.66     77.72 o 
   1   5  20     2913.87     2932.39     96.82 o 
   3   5  20      903.90      880.28    114.46 o 
   5   5  20      940.60      939.15     72.33 o 
   7   5  20      254.36      340.49     56.35 o 
   9   5  20       64.16       62.29     46.06 o 
  11   5  20      487.02      643.63     79.91 o 
 -22   6  20      237.53      119.73     89.82 o 
 -20   6  20       11.62       -4.65     78.90 o 
 -18   6  20      711.78      755.06     99.67 o 
 -16   6  20      104.40       46.08     64.07 o 
 -14   6  20      268.84      318.16     77.28 o 
 -12   6  20     1121.99     1151.81    232.87 o 
 -10   6  20      407.31      493.74     81.68 o 
  -8   6  20     1883.82     1978.41    148.71 o 
  -6   6  20        0.42       54.08     43.46 o 
  -4   6  20     1588.72     1778.53     98.48 o 
  -2   6  20      459.67      464.56     68.11 o 
   0   6  20      685.01      754.44     92.49 o 
   2   6  20       61.26       51.10     69.20 o 
   4   6  20       91.69      102.83     53.30 o 
   6   6  20        9.01       23.27     52.88 o 
 -15   7  20      667.74      712.62    101.99 o 
 -13   7  20       88.53      158.19     70.76 o 
 -11   7  20      574.27      521.57     90.50 o 
  -9   7  20      103.63       -5.53    101.67 o 
  -7   7  20      261.22      164.44    113.68 o 
  -5   7  20     1686.76     1767.57    189.77 o 
  -3   7  20      118.88       77.81     55.13 o 
  -1   7  20     1448.93     1507.99    138.74 o 
 -33   1  21      423.82      189.02    138.57 o 
 -31   1  21      594.40      604.74    171.87 o 
 -29   1  21     1275.21     1325.87    147.34 o 
 -27   1  21      283.71      227.35    121.92 o 
 -25   1  21     3218.02     3626.49    198.34 o 
 -23   1  21      129.47        4.10     90.81 o 
 -21   1  21     5866.83     5967.41    249.98 o 
 -19   1  21      258.87      154.01     51.82 o 
 -17   1  21     4408.78     4768.82    170.70 o 
 -15   1  21     1446.19     1354.73     95.83 o 
 -13   1  21     7402.58     6942.21    265.44 o 
 -11   1  21     5644.83     5747.39    133.87 o 
  -9   1  21     1830.54     2057.15     80.49 o 
  -7   1  21     2685.09     2642.51     90.82 o 
  -5   1  21       51.76       42.10     21.25 o 
  -3   1  21     1243.38     1372.01     84.99 o 
  -1   1  21      124.26      177.99     35.38 o 
   1   1  21     3668.89     3473.33     96.44 o 
   3   1  21     2725.49     2821.21    156.86 o 
   5   1  21     2728.92     2690.14     92.87 o 
   7   1  21      671.37      636.75     55.84 o 
   9   1  21     1486.93     1540.62     71.03 o 
  11   1  21      229.76       91.72     41.21 o 
  13   1  21      563.63      696.43     65.49 o 
  15   1  21      747.32      839.82     71.25 o 
  17   1  21      104.92      130.20     51.10 o 
 -32   2  21     2034.96     2825.95    319.19 o 
 -30   2  21     1189.94     1150.63    219.97 o 
 -28   2  21      414.80      331.97    140.59 o 
 -26   2  21     1332.26      899.72    182.63 o 
 -22   2  21     4775.42     4837.06    225.01 o 
 -20   2  21     3421.26     3293.87    175.03 o 
 -18   2  21     3267.25     3012.01    137.18 o 
 -16   2  21       69.40      114.22     49.51 o 
 -14   2  21     1644.22     1818.54    111.29 o 
 -12   2  21      656.75      682.82    111.43 o 
 -10   2  21     3136.65     3041.24    111.44 o 
  -8   2  21      102.86      120.16     38.81 o 
  -6   2  21     1933.55     1868.07     95.89 o 
  -4   2  21      823.48      847.38     43.02 o 
  -2   2  21     8380.51     8829.21    161.57 o 
   0   2  21     5602.47     5735.70    152.04 o 
   2   2  21     1575.86     1677.92     72.88 o 
   4   2  21     1846.33     2026.08     82.01 o 
   6   2  21     2207.88     2222.91     79.34 o 
   8   2  21      281.32      236.15     38.91 o 
  10   2  21      829.00      748.07     63.46 o 
  12   2  21        6.83       -8.79     37.14 o 
  14   2  21      309.92      243.73     62.81 o 
  16   2  21      638.82      558.71     65.57 o 
 -31   3  21        0.61      -55.50    115.70 o 
 -29   3  21      844.86     1022.14    211.22 o 
 -27   3  21        2.11       19.94     68.43 o 
 -25   3  21      129.83       37.17     71.46 o 
 -23   3  21      401.72      337.95    140.59 o 
 -21   3  21      248.68      322.74    177.25 o 
 -19   3  21      237.33      192.01     76.10 o 
 -17   3  21     2573.23     2402.54    172.08 o 
 -15   3  21      119.06      125.56     65.10 o 
 -13   3  21      252.97      300.56     57.38 o 
 -11   3  21     1640.00     1765.06    155.40 o 
  -9   3  21      391.63      434.90     83.26 o 
  -7   3  21      548.56      545.52     46.31 o 
  -5   3  21     1514.41     1443.76     82.79 o 
  -3   3  21      665.88      784.99     47.34 o 
  -1   3  21     2080.12     2086.07     93.01 o 
   1   3  21       11.96        2.70     27.92 o 
   3   3  21       96.37      113.20     34.21 o 
   5   3  21      292.13      278.09     46.94 o 
   7   3  21      211.87      218.92     39.67 o 
   9   3  21      843.72      671.58     61.27 o 
  11   3  21      139.11      146.71     44.12 o 
  13   3  21      506.14      660.68     66.68 o 
  15   3  21      637.93      570.12     66.86 o 
 -30   4  21      737.04      846.53    141.45 o 
 -28   4  21       84.44      -19.61     70.99 o 
 -26   4  21      898.67     1045.21    151.02 o 
 -24   4  21      277.90      400.27    123.10 o 
 -22   4  21       63.81      135.55     76.95 o 
 -20   4  21     1759.26     2118.43    176.62 o 
 -18   4  21      130.63      110.92     76.22 o 
 -16   4  21     1003.67     1249.75    208.68 o 
 -14   4  21     3483.76     3649.10    230.11 o 
 -12   4  21       99.82       63.88     50.45 o 
 -10   4  21     1067.96     1249.98    131.23 o 
  -8   4  21       12.28       39.92     49.22 o 
  -6   4  21       24.62       87.78     49.52 o 
  -4   4  21     1193.51     1186.85     70.28 o 
  -2   4  21      847.23      880.57     58.34 o 
   0   4  21     1365.34     1359.06     73.56 o 
   2   4  21       44.96       52.75     32.17 o 
   4   4  21      510.04      392.39     48.93 o 
   6   4  21     3230.21     3382.80    141.58 o 
   8   4  21      999.66      953.28     69.76 o 
  10   4  21      357.25      460.95     57.88 o 
  12   4  21      580.66      504.19     62.07 o 
 -27   5  21       29.14      -14.34     84.11 o 
 -25   5  21     3885.97     3574.32    243.39 o 
 -23   5  21      275.39       95.57     84.09 o 
 -21   5  21     1090.52      868.57    138.04 o 
 -19   5  21      266.43      119.34    142.61 o 
 -17   5  21      519.70      584.03     86.24 o 
 -15   5  21        2.90      -33.00     48.24 o 
 -13   5  21      939.44      945.22    113.63 o 
 -11   5  21      107.97       79.24     56.24 o 
  -9   5  21     2090.49     2059.20    128.87 o 
  -7   5  21      493.00      483.49     55.46 o 
  -5   5  21     2057.20     2208.52    102.46 o 
  -3   5  21     9175.23    10065.52    231.95 o 
  -1   5  21       11.11       32.19     34.16 o 
   1   5  21      463.38      471.00    100.35 o 
   3   5  21      170.21      134.93     53.37 o 
   5   5  21     1466.04     1433.33     85.55 o 
   7   5  21      219.49      145.21     65.85 o 
   9   5  21       74.89      135.28     52.00 o 
 -22   6  21       13.79       45.21     85.53 o 
 -20   6  21     1184.48     1113.81    158.67 o 
 -18   6  21      923.89      862.89    122.68 o 
 -16   6  21      607.36      676.64    106.33 o 
 -14   6  21      530.86      529.40     87.12 o 
 -12   6  21      207.91      321.11    109.90 o 
 -10   6  21     1441.65     1379.79    118.68 o 
  -8   6  21     1018.70      982.26    104.05 o 
  -6   6  21      610.45      744.26     71.76 o 
  -4   6  21       33.53       35.11     43.66 o 
  -2   6  21        4.88       59.65     54.31 o 
   0   6  21      109.18       95.37     61.32 o 
   2   6  21       39.56       63.20     50.70 o 
   4   6  21     2219.51     1967.27    118.50 o 
  -9   7  21        8.11       22.93     64.91 o 
 -34   0  22     1370.37     1457.37    241.83 o 
 -32   0  22      446.11      393.86    156.40 o 
 -30   0  22      408.86      588.94    167.83 o 
 -28   0  22     4759.89     5946.19    384.44 o 
 -26   0  22      809.76      724.48    169.52 o 
 -24   0  22      272.71      133.53    103.59 o 
 -22   0  22     3478.42     3359.05    266.05 o 
 -20   0  22     8224.38     7984.43    427.15 o 
 -18   0  22     6481.02     6432.54    372.33 o 
 -16   0  22     9735.09     8747.92    444.64 o 
 -14   0  22     1722.34     1307.03    180.62 o 
 -12   0  22     5068.26     5514.38    169.28 o 
 -10   0  22     2989.69     3122.70    124.28 o 
  -8   0  22      750.87      808.23    149.34 o 
  -6   0  22     1867.24     1913.44    137.40 o 
  -4   0  22     1286.70     1256.11    140.91 o 
  -2   0  22       70.06      116.45     41.89 o 
   0   0  22     2634.59     2666.32    121.36 o 
   2   0  22     1501.10     1679.33    118.91 o 
   4   0  22     3834.62     3756.94    152.45 o 
   6   0  22     3662.61     3631.56    194.88 o 
   8   0  22     4094.90     4462.88    176.85 o 
  10   0  22     6340.96     6857.38    251.00 o 
  12   0  22      445.56      432.21     81.62 o 
  14   0  22      257.02      275.90     73.73 o 
  16   0  22     1497.86     1751.75    166.48 o 
 -33   1  22      374.92      245.53    158.08 o 
 -31   1  22      940.82      830.43    187.01 o 
 -29   1  22       46.07       87.11     75.87 o 
 -27   1  22     2729.86     2903.75    197.71 o 
 -25   1  22      832.33      596.69    125.79 o 
 -23   1  22     1611.75     1488.70    156.90 o 
 -21   1  22     2777.90     2857.92    180.34 o 
 -19   1  22       12.24        4.79     55.17 o 
 -17   1  22      302.96      154.20     50.68 o 
 -15   1  22      920.70      826.85     83.06 o 
 -13   1  22        3.74       15.89     30.32 o 
 -11   1  22     3405.88     3268.72    121.31 o 
  -9   1  22     1528.53     1470.24     86.32 o 
  -7   1  22     1888.29     1922.55     98.24 o 
  -5   1  22     4191.97     4152.63     93.58 o 
  -3   1  22      142.29      140.52     29.52 o 
  -1   1  22     4892.91     5128.39    118.75 o 
   1   1  22     1053.90     1132.59     62.04 o 
   3   1  22     1190.76     1284.16     67.93 o 
   5   1  22       19.44       80.78     32.84 o 
   7   1  22       35.77       44.37     33.51 o 
   9   1  22      616.48      611.33     60.11 o 
  11   1  22       12.63       41.06     38.01 o 
  13   1  22       24.20       52.06     42.10 o 
  15   1  22     1155.28     1181.69     84.23 o 
 -32   2  22       67.95      186.33    143.95 o 
 -30   2  22      464.39      352.82    148.33 o 
 -28   2  22     2186.39     1853.25    254.61 o 
 -26   2  22     1442.40     1468.81    225.01 o 
 -24   2  22      566.13      543.87    158.08 o 
 -22   2  22       14.74      -15.98     41.31 o 
 -20   2  22      999.57      849.78     89.79 o 
 -18   2  22       38.29       85.25     47.50 o 
 -16   2  22       38.03       22.91     42.59 o 
 -14   2  22      586.20      520.73     60.54 o 
 -12   2  22     1241.35     1245.51    159.73 o 
 -10   2  22     1521.64     1578.51     90.17 o 
  -8   2  22      894.87      893.08     72.95 o 
  -6   2  22        4.22       22.89     27.59 o 
  -4   2  22     2560.05     2406.31     94.49 o 
  -2   2  22       16.96       45.06     28.46 o 
   0   2  22     1530.14     1572.33     75.26 o 
   2   2  22     3687.75     3971.80    108.26 o 
   4   2  22      468.73      470.55     48.37 o 
   6   2  22      584.88      520.46     52.03 o 
   8   2  22      151.44      141.56     41.22 o 
  10   2  22       47.60       31.80     37.17 o 
  12   2  22      522.21      458.70     70.06 o 
  14   2  22     2576.79     3069.59    121.63 o 
 -31   3  22      745.31      704.64    198.44 o 
 -29   3  22      260.09      197.77    128.15 o 
 -27   3  22      441.54      239.63     89.84 o 
 -25   3  22      262.02      322.48     94.71 o 
 -23   3  22     2624.05     2725.41    192.08 o 
 -21   3  22        2.57      -29.05     58.70 o 
 -19   3  22     7137.61     6793.69    303.72 o 
 -17   3  22     1119.67     1021.65    127.55 o 
 -15   3  22     2839.88     2873.41    137.43 o 
 -13   3  22     3935.54     4219.40    140.12 o 
 -11   3  22     1406.92     1456.77    117.65 o 
  -9   3  22     3021.55     3094.76    122.11 o 
  -7   3  22       92.00       87.82     38.17 o 
  -5   3  22     1068.42     1056.25     64.60 o 
  -3   3  22      341.55      253.41     37.46 o 
  -1   3  22     2722.78     2901.21     98.58 o 
   1   3  22      351.60      413.64     51.51 o 
   3   3  22     6259.30     5988.51    161.21 o 
   5   3  22      822.22      816.64     70.47 o 
   7   3  22     4474.64     4621.19    128.58 o 
   9   3  22       25.32       38.15     38.60 o 
  11   3  22       74.28       44.86     42.18 o 
  13   3  22     2011.81     1845.00     97.91 o 
 -28   4  22      325.86      279.40     99.69 o 
 -26   4  22       69.45        6.76     76.35 o 
 -24   4  22     2161.23     1995.72    178.71 o 
 -22   4  22      573.59      601.22    153.04 o 
 -20   4  22     2721.42     2666.26    270.92 o 
 -18   4  22       42.76       67.65     89.97 o 
 -16   4  22     2004.31     2201.91    217.67 o 
 -14   4  22     1165.08      976.43    127.56 o 
 -12   4  22      506.47      427.08     96.07 o 
 -10   4  22      427.09      484.20     75.44 o 
  -8   4  22     2417.86     2382.06    153.50 o 
  -6   4  22       98.30       63.71     38.55 o 
  -4   4  22     1268.72     1495.86     78.31 o 
  -2   4  22     2109.33     2278.91     99.24 o 
   0   4  22     2359.86     2478.42     98.20 o 
   2   4  22     3096.46     3278.42    112.47 o 
   4   4  22       18.73       25.19     38.75 o 
   6   4  22      906.46      816.73     71.33 o 
   8   4  22      531.53      431.87     60.55 o 
  10   4  22      106.32      174.34     49.28 o 
 -25   5  22       39.77       83.55     93.11 o 
 -23   5  22       39.52       95.84     87.24 o 
 -21   5  22        3.08     -103.02     63.68 o 
 -19   5  22      401.73      169.32    159.26 o 
 -17   5  22       71.59      110.02     65.08 o 
 -15   5  22      253.07      245.13     67.88 o 
 -13   5  22      334.57      353.06     81.20 o 
 -11   5  22     1411.41     1402.79    125.08 o 
  -9   5  22       25.28       59.18     56.27 o 
  -7   5  22      465.68      414.04     75.65 o 
  -5   5  22        3.78       64.39     43.22 o 
  -3   5  22      174.29      291.57     53.93 o 
  -1   5  22     1354.76     1303.50     88.20 o 
   1   5  22      937.88      847.21     77.04 o 
   3   5  22        3.61        0.79     42.47 o 
   5   5  22      333.07      255.05     53.69 o 
   7   5  22      253.38      339.67     58.98 o 
 -20   6  22      432.01      452.82     89.19 o 
 -18   6  22        1.11       26.70     64.77 o 
 -16   6  22       23.33      121.23     68.40 o 
 -14   6  22      287.51      239.64     76.30 o 
 -12   6  22     2595.04     2574.57    233.02 o 
 -10   6  22       29.20       91.32     64.78 o 
  -8   6  22      963.43      745.84     98.14 o 
  -6   6  22      441.94      611.96     95.49 o 
  -4   6  22      157.75      160.48     57.76 o 
  -2   6  22      602.03      531.03     83.43 o 
   0   6  22     1639.46     1409.80    118.58 o 
   2   6  22     1597.16     1499.62    100.50 o 
 -33   1  23     2475.15     2709.91    310.11 o 
 -31   1  23       12.20       22.87    125.12 o 
 -29   1  23     1156.49     1273.43    152.20 o 
 -27   1  23      124.92      186.68     86.84 o 
 -25   1  23      916.85      628.04    254.95 o 
 -23   1  23       26.58       22.84     69.22 o 
 -21   1  23     1288.18     1013.39    125.19 o 
 -19   1  23     1119.30     1140.19    128.66 o 
 -17   1  23      847.94      972.77    127.26 o 
 -15   1  23     1390.36     1220.59     98.94 o 
 -13   1  23      610.73      730.07     98.02 o 
 -11   1  23     1676.85     1791.76    102.05 o 
  -9   1  23      115.40       98.65     41.74 o 
  -7   1  23     1524.73     1725.77    116.85 o 
  -5   1  23        0.40       20.50     21.31 o 
  -3   1  23     1191.17     1336.38     79.46 o 
  -1   1  23      548.82      616.51     48.24 o 
   1   1  23     5529.65     5990.05    164.05 o 
   3   1  23       87.37       76.85     34.62 o 
   5   1  23     3337.19     3345.50    108.12 o 
   7   1  23       50.52       59.48     36.41 o 
   9   1  23     1872.81     1594.21     94.26 o 
  11   1  23      153.59      168.28     46.04 o 
  13   1  23      285.75      346.52     57.82 o 
 -32   2  23      493.21      314.14    155.73 o 
 -30   2  23      567.40      683.11    200.80 o 
 -28   2  23      522.47      382.08    153.71 o 
 -26   2  23     4137.64     4926.07    361.90 o 
 -24   2  23        0.79      284.88    121.76 o 
 -22   2  23     2629.27     2858.91    289.93 o 
 -20   2  23        0.34       36.06     49.47 o 
 -18   2  23     5423.08     5332.89    193.84 o 
 -16   2  23       48.50       42.46     48.12 o 
 -14   2  23     3293.70     3191.86    120.38 o 
 -12   2  23       30.27        9.66     38.42 o 
 -10   2  23     1574.64     1846.99    138.75 o 
  -8   2  23      359.66      449.49     59.71 o 
  -6   2  23     1180.26     1354.17     68.42 o 
  -4   2  23     2443.83     2547.81    127.44 o 
  -2   2  23     2004.52     2021.22     81.44 o 
   0   2  23     2766.70     2688.29     96.58 o 
   2   2  23      781.06      826.40     58.81 o 
   4   2  23     3148.56     3083.27    112.87 o 
   6   2  23        1.15       12.42     34.01 o 
   8   2  23     1665.49     1531.46    105.30 o 
  10   2  23      988.54     1019.65     74.83 o 
  12   2  23     1497.20     1619.48     92.98 o 
 -29   3  23      574.25      340.38    162.12 o 
 -27   3  23       46.83      -23.21    113.35 o 
 -25   3  23      696.32      839.73    152.87 o 
 -23   3  23      241.62      168.40     79.91 o 
 -21   3  23     1600.18     1858.67    450.70 o 
 -19   3  23     1442.08     1251.44    140.32 o 
 -17   3  23     1431.12     1408.05    145.33 o 
 -15   3  23      596.07      571.59     88.83 o 
 -13   3  23      272.66      411.77     61.93 o 
 -11   3  23     1867.79     1941.68    104.92 o 
  -9   3  23      993.94      933.74     78.69 o 
  -7   3  23       73.48       63.60     42.58 o 
  -5   3  23      313.60      234.29     49.02 o 
  -3   3  23        8.38       25.20     29.14 o 
  -1   3  23     1768.73     2097.35     86.61 o 
   1   3  23      147.91      121.10     41.21 o 
   3   3  23        0.03       14.76     35.87 o 
   5   3  23     1363.62     1325.15    123.04 o 
   7   3  23      275.53      280.03     50.68 o 
   9   3  23     1078.38     1198.22     78.48 o 
  11   3  23     2741.12     2987.57    116.58 o 
 -28   4  23      112.74        4.37     89.97 o 
 -26   4  23     1502.56     1436.48    166.74 o 
 -24   4  23      162.31       70.25     78.48 o 
 -22   4  23      237.28      170.11    120.92 o 
 -20   4  23      276.83      345.52    108.81 o 
 -18   4  23     2058.65     2019.06    178.37 o 
 -16   4  23        5.36       33.69     55.00 o 
 -14   4  23     1493.87     1461.27    117.93 o 
 -12   4  23       20.06      -11.46     52.32 o 
 -10   4  23        2.52      -17.88     47.62 o 
  -8   4  23        3.97       34.24     51.72 o 
  -6   4  23       19.16       75.13     40.61 o 
  -4   4  23      911.88      988.01     69.30 o 
  -2   4  23       85.34       76.56     48.18 o 
   0   4  23      282.01      235.11     45.30 o 
   2   4  23     3053.48     3487.46    119.21 o 
   4   4  23     1065.35     1192.87    119.82 o 
   6   4  23        2.01       62.67     45.41 o 
   8   4  23     3198.78     3480.76    131.26 o 
 -23   5  23     1551.60     1453.55    174.20 o 
 -21   5  23      341.89      254.67    107.71 o 
 -19   5  23     1402.28     1249.88    372.84 o 
 -17   5  23      611.56      428.16     83.98 o 
 -15   5  23       32.18       43.00     61.35 o 
 -13   5  23     1062.45     1236.42    116.42 o 
 -11   5  23      556.94      489.20     82.39 o 
  -9   5  23     2050.51     2519.18    186.53 o 
  -7   5  23     3803.21     3958.73    267.96 o 
  -5   5  23       34.24       36.22     44.84 o 
  -3   5  23     8669.74    10105.17    281.78 o 
  -1   5  23     1025.61     1045.39    100.42 o 
   1   5  23      595.13      633.97     66.20 o 
   3   5  23      830.74      778.27     80.35 o 
   5   5  23     1250.31     1073.89    108.92 o 
 -16   6  23       45.09      140.40     74.61 o 
 -14   6  23     1216.57     1212.00    162.55 o 
 -12   6  23     1891.80     1838.27    140.06 o 
 -10   6  23      153.31      269.53     77.65 o 
  -8   6  23      176.28      318.79     78.89 o 
  -6   6  23      731.43      426.29     97.07 o 
  -4   6  23       16.54      120.68     64.89 o 
  -2   6  23       18.51      124.26     63.64 o 
 -32   0  24      547.32       89.80    132.52 o 
 -30   0  24      164.14      153.04    132.52 o 
 -28   0  24       12.76        9.08    116.71 o 
 -26   0  24      190.81      182.63    125.46 o 
 -24   0  24      950.63     1022.48    193.06 o 
 -22   0  24        1.61       35.65     87.79 o 
 -20   0  24     6532.49     7409.62    425.47 o 
 -18   0  24      341.15      298.00    123.44 o 
 -16   0  24    11379.67    11468.93    552.95 o 
 -14   0  24     3963.95     4892.77    332.98 o 
 -12   0  24     3822.01     3972.54    183.46 o 
 -10   0  24     5125.81     4740.27    214.40 o 
  -8   0  24      144.58       10.81     44.82 o 
  -6   0  24      136.36      138.23     61.01 o 
  -4   0  24      340.19      318.33     53.19 o 
  -2   0  24      575.36      629.68     68.31 o 
   0   0  24     1171.00     1374.90     97.94 o 
   2   0  24     1052.29     1022.44     92.02 o 
   4   0  24     3000.09     3280.84    150.48 o 
   6   0  24     7387.28     7473.84    237.97 o 
   8   0  24      313.10      424.27     78.51 o 
  10   0  24     6320.79     6589.89    273.12 o 
  12   0  24       18.17       66.22     64.70 o 
 -31   1  24     1799.63     1816.25    264.70 o 
 -29   1  24      938.19      744.45    128.19 o 
 -27   1  24      215.45      113.91     85.50 o 
 -25   1  24      608.19      702.55    122.83 o 
 -23   1  24       13.08      -14.93     71.93 o 
 -21   1  24      777.63      796.45    263.86 o 
 -19   1  24       92.56       88.95     66.99 o 
 -17   1  24       45.08      127.74     72.03 o 
 -15   1  24     1423.74     1346.84    168.81 o 
 -13   1  24      403.65      260.49     78.74 o 
 -11   1  24     1697.84     1710.48     95.61 o 
  -9   1  24     3444.77     3498.16    136.13 o 
  -7   1  24      259.55      211.38     61.33 o 
  -5   1  24     2607.30     2615.22     92.32 o 
  -3   1  24     2526.38     2671.11     85.56 o 
  -1   1  24      626.80      657.97     50.74 o 
   1   1  24      456.32      378.90     46.11 o 
   3   1  24      154.46      131.31     37.47 o 
   5   1  24      171.46      271.31     44.90 o 
   7   1  24      163.30      148.71     42.22 o 
   9   1  24        1.48       36.24     39.16 o 
  11   1  24     1669.00     1695.90     93.58 o 
 -30   2  24      146.64      119.40    138.24 o 
 -28   2  24      189.25      293.29    148.33 o 
 -26   2  24        3.26       51.80    117.05 o 
 -24   2  24      786.19     1298.28    224.68 o 
 -22   2  24     2145.81     2071.20    255.62 o 
 -20   2  24        0.47       64.90     54.60 o 
 -18   2  24      158.22      190.87     63.68 o 
 -16   2  24       98.88       53.22     49.40 o 
 -14   2  24        3.75       46.15     41.52 o 
 -12   2  24       50.67       56.43     42.01 o 
 -10   2  24      468.14      464.68     63.45 o 
  -8   2  24     2321.11     2236.63    110.76 o 
  -6   2  24      124.16      131.26     38.89 o 
  -4   2  24       47.53       73.35     38.54 o 
  -2   2  24     3154.51     3555.80    122.97 o 
   0   2  24      520.14      460.02     61.06 o 
   2   2  24      195.21      226.87     46.18 o 
   4   2  24      158.31      180.80     41.72 o 
   6   2  24      210.11      240.19     47.14 o 
   8   2  24      162.95      181.51     46.25 o 
  10   2  24      300.94      419.36     69.70 o 
 -29   3  24       23.14       33.97    114.02 o 
 -27   3  24     1890.92     1590.90    251.25 o 
 -25   3  24      244.86      204.83    124.45 o 
 -23   3  24     1135.81     1253.80    145.87 o 
 -21   3  24     1238.89     1094.29    136.29 o 
 -19   3  24      943.50      945.37    131.46 o 
 -17   3  24     6008.15     6581.72    291.19 o 
 -15   3  24        0.88       -7.73     49.10 o 
 -13   3  24     2016.51     2205.56    269.42 o 
 -11   3  24      246.24      223.04     54.28 o 
  -9   3  24      167.99       76.13     47.28 o 
  -7   3  24       42.63       26.89     41.46 o 
  -5   3  24      466.53      493.05     58.57 o 
  -3   3  24      139.04      151.72     46.81 o 
  -1   3  24     5861.43     6626.72    249.37 o 
   1   3  24      105.35      104.29     40.61 o 
   3   3  24     3303.91     3540.11    121.97 o 
   5   3  24      857.66      921.52     73.87 o 
   7   3  24     1699.62     1721.03     89.52 o 
   9   3  24     5029.89     5845.16    181.03 o 
 -26   4  24        2.25       43.41     87.20 o 
 -24   4  24     2580.27     2723.06    493.41 o 
 -22   4  24      137.51      164.72     90.72 o 
 -20   4  24      526.86      450.35    110.79 o 
 -18   4  24      144.49      208.06    178.26 o 
 -16   4  24     4041.90     4511.77    280.94 o 
 -14   4  24      151.37      161.14     62.08 o 
 -12   4  24      562.31      683.36    105.97 o 
 -10   4  24       10.56      -42.60     49.04 o 
  -8   4  24      994.90      986.78    100.66 o 
  -6   4  24     1111.45     1163.53    165.54 o 
  -4   4  24     1561.97     1689.24    110.73 o 
  -2   4  24     2198.84     2488.74    183.42 o 
   0   4  24       59.43       90.93     40.62 o 
   2   4  24     1148.78     1253.02     93.32 o 
   4   4  24       57.12       36.90     44.21 o 
   6   4  24     2315.05     2534.94    114.16 o 
 -21   5  24       73.06       96.79     88.89 o 
 -19   5  24      652.48      692.18    140.08 o 
 -17   5  24      761.53      601.68     93.32 o 
 -15   5  24        3.58       51.60     63.24 o 
 -13   5  24        6.16      103.64     63.96 o 
 -11   5  24       71.01       98.62     67.94 o 
  -9   5  24       59.05       43.97     59.40 o 
  -7   5  24        9.81       -2.18     55.77 o 
  -5   5  24       36.93        3.50     44.00 o 
  -3   5  24      182.77      288.94     71.78 o 
  -1   5  24      956.02     1108.36    148.19 o 
   1   5  24       30.75       41.46     62.30 o 
 -29   1  25      755.16     1071.92    223.33 o 
 -27   1  25      123.91      100.40     91.28 o 
 -25   1  25      572.67      436.36    105.34 o 
 -23   1  25     1755.09     1701.82    163.53 o 
 -21   1  25      253.41      210.17     84.78 o 
 -19   1  25     3549.68     3536.72    206.67 o 
 -17   1  25       22.57       49.20     68.72 o 
 -15   1  25     4271.57     4651.48    235.31 o 
 -13   1  25       15.31       24.35     37.98 o 
 -11   1  25     1614.68     1797.43    152.05 o 
  -9   1  25      292.50      237.29     63.27 o 
  -7   1  25      210.38      135.05     56.29 o 
  -5   1  25      865.83      851.06     65.20 o 
  -3   1  25      137.85       83.51     30.74 o 
  -1   1  25     3121.41     3320.45    174.06 o 
   1   1  25     7092.55     7979.40    168.33 o 
   3   1  25       58.77       52.81     37.02 o 
   5   1  25      800.42      985.98     70.96 o 
   7   1  25      940.58      914.46     72.23 o 
   9   1  25       33.61       10.71     41.35 o 
 -28   2  25      138.00      148.33    130.84 o 
 -26   2  25      521.16      659.23    180.95 o 
 -24   2  25      134.32      -56.51    110.66 o 
 -22   2  25      737.42      906.44    192.72 o 
 -20   2  25     1142.94      900.68    126.80 o 
 -18   2  25      792.93      908.65    102.56 o 
 -16   2  25     1113.81     1070.61    174.24 o 
 -14   2  25     6708.90     7196.10    197.17 o 
 -12   2  25     2327.78     2428.20    141.95 o 
 -10   2  25     1697.98     1679.03    102.68 o 
  -8   2  25     2636.44     2555.98    120.95 o 
  -6   2  25       79.93       51.76     56.87 o 
  -4   2  25     1932.27     2247.56    173.54 o 
  -2   2  25        0.37       48.52     33.36 o 
   0   2  25     2539.37     2832.57    126.54 o 
   2   2  25      315.16      331.49     50.31 o 
   4   2  25       93.45      106.94     41.57 o 
   6   2  25        1.33       45.54     40.12 o 
   8   2  25     3081.68     3198.88    117.27 o 
 -27   3  25      128.31       43.05    124.11 o 
 -25   3  25      872.53      849.94    204.83 o 
 -23   3  25       85.06       45.63    103.93 o 
 -21   3  25      415.09      343.46     99.55 o 
 -19   3  25      690.98      718.00    119.19 o 
 -17   3  25        0.85        5.96     70.63 o 
 -15   3  25      918.89      916.08     98.97 o 
 -13   3  25      194.90      277.08     70.78 o 
 -11   3  25       46.88       66.45     48.74 o 
  -9   3  25        3.35       -3.04     42.34 o 
  -7   3  25       10.53       26.11     46.21 o 
  -5   3  25        7.41        4.77     39.13 o 
  -3   3  25      199.41      139.02     50.03 o 
  -1   3  25      848.99     1063.75     69.48 o 
   1   3  25      160.45      204.57     46.63 o 
   3   3  25      567.30      658.49     65.65 o 
   5   3  25      303.63      296.65     54.52 o 
   7   3  25      702.10      729.21    117.78 o 
 -24   4  25      510.91      608.26    125.57 o 
 -22   4  25     1094.26      918.04    140.16 o 
 -20   4  25      777.31      893.05    139.86 o 
 -18   4  25      929.37      885.56    197.60 o 
 -16   4  25     3538.73     4491.81    238.08 o 
 -14   4  25      496.11      496.53     85.23 o 
 -12   4  25      898.04      999.45    204.97 o 
 -10   4  25        0.20       78.88     56.37 o 
  -8   4  25       96.66       33.01     55.94 o 
  -6   4  25      362.84      338.53     84.07 o 
  -4   4  25       58.69       94.40     53.06 o 
  -2   4  25      162.20      199.43     57.64 o 
   0   4  25      229.00      325.07     65.13 o 
   2   4  25      326.92      411.84     86.35 o 
   4   4  25      685.99      620.35     69.10 o 
 -19   5  25      566.39      616.72     99.44 o 
 -17   5  25        7.42      -18.07     63.96 o 
 -15   5  25      905.19      822.57    107.83 o 
 -13   5  25      507.51      639.05     96.30 o 
 -11   5  25     1490.39     1787.15    184.04 o 
  -9   5  25      147.75       79.36     65.17 o 
  -7   5  25     1634.18     1824.89    136.70 o 
  -5   5  25     1098.67     1111.61    163.03 o 
  -3   5  25      811.09      892.39     97.92 o 
  -1   5  25      511.34      431.25     81.67 o 
 -28   0  26       26.43     -153.04    108.97 o 
 -26   0  26       18.23      -53.81    112.34 o 
 -24   0  26      499.28      131.51    129.16 o 
 -22   0  26      126.34      330.62    127.14 o 
 -20   0  26     2958.83     2720.67    280.51 o 
 -18   0  26     4342.66     5056.23    356.52 o 
 -16   0  26      197.46      135.55    106.62 o 
 -14   0  26    10793.88    12333.33    604.07 o 
 -12   0  26     3796.24     3667.14    306.07 o 
 -10   0  26     4296.56     3987.67    315.15 o 
  -8   0  26      293.42       86.46     91.15 o 
  -6   0  26      207.05       24.63     65.59 o 
  -4   0  26       32.88      116.60     43.81 o 
  -2   0  26      586.01      437.65     64.52 o 
   0   0  26     2085.22     1986.99    208.07 o 
   2   0  26     5062.11     5720.24    200.46 o 
   4   0  26      190.26       92.96     57.46 o 
   6   0  26      389.31      231.45     65.33 o 
   8   0  26     2849.98     2766.26    158.43 o 
 -29   1  26      571.57      310.44    159.43 o 
 -27   1  26     1295.64     1385.61    165.59 o 
 -25   1  26        5.37       67.05     87.46 o 
 -23   1  26       24.03       50.10     86.10 o 
 -21   1  26      420.75      311.52     96.43 o 
 -19   1  26        8.86      -35.29     66.42 o 
 -17   1  26      331.79      237.08     87.48 o 
 -15   1  26      285.68      437.63    102.96 o 
 -13   1  26     3380.58     3418.80    160.98 o 
 -11   1  26       60.64       87.07     49.58 o 
  -9   1  26     3076.59     3221.96    164.68 o 
  -7   1  26     1486.36     1154.44    108.40 o 
  -5   1  26        3.72       21.11     56.93 o 
  -3   1  26     2226.10     2402.50     97.35 o 
  -1   1  26      444.74      423.62     47.26 o 
   1   1  26      168.11      242.00     45.33 o 
   3   1  26       72.62       58.08     37.58 o 
   5   1  26       20.25       44.68     39.28 o 
   7   1  26       25.62       29.29     40.65 o 
 -28   2  26     1072.93     1169.80    233.42 o 
 -26   2  26      715.75      577.50    172.88 o 
 -24   2  26       54.47       18.84    119.07 o 
 -22   2  26       32.95      -24.22    110.99 o 
 -20   2  26      386.22      439.76    104.72 o 
 -18   2  26       55.11       44.14     59.90 o 
 -16   2  26        2.53       90.13     59.79 o 
 -14   2  26      951.41     1349.78    121.28 o 
 -12   2  26     2112.57     2374.58    128.26 o 
 -10   2  26        5.53       13.43     46.10 o 
  -8   2  26     1273.85     1188.74    113.16 o 
  -6   2  26     2211.58     2479.09    153.14 o 
  -4   2  26        8.58        2.11     39.05 o 
  -2   2  26     1522.00     1549.58     76.51 o 
   0   2  26      427.23      499.53     55.36 o 
   2   2  26      251.20      309.70     50.82 o 
   4   2  26       19.86       61.18     41.76 o 
   6   2  26      717.00      780.18     68.83 o 
 -25   3  26     2177.34     2051.69    282.19 o 
 -23   3  26        0.22       59.53    114.69 o 
 -21   3  26     2588.23     2549.27    200.97 o 
 -19   3  26      120.19      206.85     94.52 o 
 -17   3  26     4955.55     5556.90    274.99 o 
 -15   3  26     1599.14     1831.98    128.43 o 
 -13   3  26     1564.70     1596.91    172.73 o 
 -11   3  26        8.82       40.49     48.28 o 
  -9   3  26      323.14      316.70     64.92 o 
  -7   3  26       20.72       37.52     60.16 o 
  -5   3  26      104.66      138.97     65.86 o 
  -3   3  26      871.48      913.27    125.13 o 
  -1   3  26      304.12      367.06     66.71 o 
   1   3  26     1490.64     1667.42     90.83 o 
   3   3  26     1243.54     1386.46    113.18 o 
   5   3  26      894.35      968.00     79.69 o 
 -22   4  26      382.55      274.40    105.88 o 
 -20   4  26       45.06       82.26    110.82 o 
 -18   4  26      252.24      363.93     82.46 o 
 -16   4  26      561.84      757.36    141.92 o 
 -14   4  26        9.82       64.78     63.85 o 
 -12   4  26      497.11      443.37     82.85 o 
 -10   4  26     1929.72     1750.96    268.82 o 
  -8   4  26      220.82      106.70     62.95 o 
  -6   4  26     1251.41     1171.86    214.59 o 
  -4   4  26      609.49      569.18     80.25 o 
  -2   4  26      898.18      940.85     87.87 o 
   0   4  26     1503.48     1647.36    112.08 o 
 -13   5  26      118.30      135.25     73.91 o 
 -11   5  26      285.21      305.76     96.79 o 
  -9   5  26        0.65       66.78     65.91 o 
  -7   5  26        2.31       15.00     63.21 o 
 -27   1  27     1781.33     2033.04    192.08 o 
 -25   1  27     1568.51     1832.39    184.27 o 
 -23   1  27     1883.67     1972.92    183.92 o 
 -21   1  27      100.72       44.06     83.48 o 
 -19   1  27     1781.52     1926.26    176.78 o 
 -17   1  27       27.18      -17.29     72.27 o 
 -15   1  27     1799.57     1890.70    173.73 o 
 -13   1  27     1193.29     1076.72    104.34 o 
 -11   1  27     1478.37     1368.19    118.82 o 
  -9   1  27      244.56      375.47     79.16 o 
  -7   1  27      358.75      340.68     76.07 o 
  -5   1  27       51.92       87.04     91.34 o 
  -3   1  27      102.27      131.90     46.79 o 
  -1   1  27     1669.62     1799.06     78.89 o 
   1   1  27        6.14       46.77     37.07 o 
   3   1  27       24.08       72.29     39.84 o 
   5   1  27      154.46      133.20     44.77 o 
 -26   2  27        3.54     -123.77    114.36 o 
 -24   2  27     3400.11     3779.81    358.54 o 
 -22   2  27      231.10      411.68    156.74 o 
 -20   2  27       14.41       33.30    119.07 o 
 -18   2  27      154.46      141.07     83.41 o 
 -16   2  27      627.32      494.94    143.84 o 
 -14   2  27      369.09      298.09     62.50 o 
 -12   2  27     2888.18     2874.29    133.61 o 
 -10   2  27      704.81      792.15    125.32 o 
  -8   2  27     4521.24     4874.85    208.18 o 
  -6   2  27      517.96      492.90     89.27 o 
  -4   2  27      521.95      499.59     70.15 o 
  -2   2  27     1674.64     2048.77    121.12 o 
   0   2  27      302.23      282.86     47.97 o 
   2   2  27      499.59      625.72     65.21 o 
   4   2  27      370.94      486.61     64.69 o 
 -23   3  27        2.63       52.81    128.82 o 
 -21   3  27        0.24       60.21    100.57 o 
 -19   3  27       62.82       96.58     82.84 o 
 -17   3  27      523.71      415.94     82.48 o 
 -15   3  27      195.98      218.87    125.83 o 
 -13   3  27      654.08      655.49    107.41 o 
 -11   3  27      108.85      120.21     57.55 o 
  -9   3  27      452.66      526.72     76.95 o 
  -7   3  27      173.53      204.04     73.57 o 
  -5   3  27       98.72       38.32     65.90 o 
  -3   3  27      382.20      290.86     59.43 o 
  -1   3  27      242.63      302.25     63.49 o 
   1   3  27       64.35       76.01     44.59 o 
 -18   4  27        0.51       58.94     81.28 o 
 -16   4  27      608.42      584.40     99.31 o 
 -14   4  27      193.28      281.93     79.99 o 
 -12   4  27      282.78      292.43     78.70 o 
 -10   4  27      100.71      103.83     68.86 o 
  -8   4  27      104.45      131.26     71.47 o 
  -6   4  27      324.10      174.36    160.60 o 
  -4   4  27       70.24        6.38     81.21 o 
 -26   0  28      714.59     1079.66    226.02 o 
 -24   0  28        6.08      136.89    137.90 o 
 -22   0  28     9988.59    12604.09    646.45 o 
 -20   0  28      237.98      388.14    153.71 o 
 -18   0  28     2348.83     1980.72    256.97 o 
 -16   0  28     1005.82      944.45    190.71 o 
 -14   0  28      475.21      589.94    167.16 o 
 -12   0  28       79.70       67.60    112.34 o 
 -10   0  28       13.86        4.37     89.13 o 
  -8   0  28      820.49      872.47    197.10 o 
  -6   0  28      588.83      412.02    153.04 o 
  -4   0  28       17.86       92.80     84.59 o 
  -2   0  28       87.01      238.51     69.93 o 
   0   0  28     1294.68     1562.03    168.08 o 
   2   0  28     1919.07     2369.09    136.28 o 
 -25   1  28      823.38      587.45    203.32 o 
 -23   1  28       63.14      146.85     92.33 o 
 -21   1  28      378.76      392.31    140.93 o 
 -19   1  28       74.25       35.10    125.29 o 
 -17   1  28       17.24       33.98     78.57 o 
 -15   1  28        8.95       27.82     59.45 o 
 -13   1  28     2339.80     2433.43    147.33 o 
 -11   1  28     2394.85     2267.45    191.93 o 
  -9   1  28      235.47      256.97     72.86 o 
  -7   1  28     1403.57     1585.11    136.69 o 
  -5   1  28       78.96       54.13     62.90 o 
  -3   1  28      267.33      233.01     75.92 o 
  -1   1  28      574.01      718.65     62.08 o 
   1   1  28      107.60      107.61     41.61 o 
   3   1  28      295.00      336.87     54.29 o 
 -24   2  28     3453.13     4499.25    377.71 o 
 -22   2  28      287.86      270.76    153.71 o 
 -20   2  28       23.70       -0.34    108.30 o 
 -18   2  28      120.11       45.34     83.43 o 
 -16   2  28      283.10      259.39    103.63 o 
 -14   2  28       58.62      101.39     55.84 o 
 -12   2  28      486.44      459.56     76.70 o 
 -10   2  28        2.36      125.13     66.67 o 
  -8   2  28      641.02      701.94    103.39 o 
  -6   2  28      490.96      401.38    102.69 o 
  -4   2  28      738.09      530.27    172.79 o 
  -2   2  28      223.64      311.04     67.97 o 
   0   2  28     1086.38     1417.99    129.83 o 
 -21   3  28     1214.71     1053.09    228.71 o 
 -19   3  28      388.86      317.75    104.98 o 
 -17   3  28      104.21       97.07     65.36 o 
 -15   3  28     1540.60     1573.15    145.49 o 
 -13   3  28      157.74      204.47     71.79 o 
 -11   3  28     1106.47     1024.51    110.23 o 
  -9   3  28       26.27       85.17     68.11 o 
  -7   3  28       56.92       77.20     73.70 o 
  -5   3  28      510.96      398.83    157.66 o 
  -3   3  28      727.83      723.33     79.26 o 
 -23   1  29      273.37      343.03    116.12 o 
 -21   1  29     1186.56      900.89    142.72 o 
 -19   1  29      964.38      664.95    130.30 o 
 -17   1  29      521.12      373.72    107.19 o 
 -15   1  29      466.84      529.28     90.72 o 
 -13   1  29     1345.48     1277.73    162.94 o 
 -11   1  29      123.64      -32.87     73.91 o 
  -9   1  29     1376.66     1175.19    170.53 o 
  -7   1  29      540.95      424.54     89.55 o 
  -5   1  29     1910.47     1993.20    154.00 o 
  -3   1  29       52.43      138.19     74.42 o 
  -1   1  29      852.73      781.85     80.14 o 
 -20   2  29     1546.34     1218.57    237.12 o 
 -18   2  29      315.25      121.37     92.25 o 
 -16   2  29      702.58      318.59    119.93 o 
 -14   2  29      523.30      430.70    118.56 o 
 -12   2  29      728.02      563.80     97.17 o 
 -10   2  29      417.03      449.02     90.65 o 
  -8   2  29     1469.26     1347.20    170.32 o 
  -6   2  29     2749.92     2588.44    172.77 o 
  -4   2  29      164.57       70.65     74.49 o 
 -15   3  29        1.23       51.64     68.42 o 
 -13   3  29       52.19       61.39     65.81 o 
 -11   3  29       10.06       -4.71     63.62 o 
  -9   3  29      277.09      182.64     83.88 o 
 -20   0  30      792.69      663.94    191.04 o 
 -18   0  30      998.27     1173.83    232.08 o 
 -16   0  30     2094.29     2240.38    289.59 o 
 -14   0  30       33.29      -93.17    100.57 o 
 -12   0  30     2043.64     2548.13    306.07 o 
 -10   0  30      152.32      176.58    139.25 o 
  -8   0  30      471.53      164.13    143.62 o 
  -6   0  30     1732.29     1978.70    282.19 o 
  -4   0  30     1846.87     1407.59    255.96 o 
 -19   1  30      179.38       88.75    115.37 o 
 -17   1  30       55.09       39.01     83.59 o 
 -15   1  30      696.12      462.73    117.71 o 
 -13   1  30       21.21       -3.39     86.15 o 
 -11   1  30     1706.74     1745.02    189.15 o 
  -9   1  30      137.88      120.93     91.13 o 
  -7   1  30     1545.18     1551.45    142.18 o 
  -5   1  30      886.42      787.40    113.31 o 
 -14   2  30      378.89      324.76    111.67 o 
 -12   2  30      680.83      537.45    102.27 o 
 -10   2  30       52.85       74.75     73.12 o 
                                                 
